# Supplementary material for: Dichlorido[methyl 2-(quinolin-8-yl­oxy-κ2 N,O)acetate-κO]mercury(II)
Source: Acta Crystallogr Sect E Struct Rep Online. 2012 Jun 20;68(Pt 7):m951. doi: 10.1107/S1600536812026591 (PMC3393207; doi:10.1107/S1600536812026591)
Supplement: Supplementary file 1 [file e-68-0m951-sup1.cif]

##############################################################################
#                                                                            #
# This CIF contains the data in a paper accepted for publication in          #
# Acta Crystallographica Section E. It conforms to the requirements of       #
# Notes for Authors for Acta Crystallographica Section E, and has been       #
# peer reviewed under the auspices of the IUCr Commission on Journals.       #
#                                                                            #
# Full details of the Crystallographic Information File format               #
# are given in the paper "The Crystallographic Information File (CIF):       #
# a New Standard Archive File for Crystallography" by S. R. Hall, F. H.      #
# Allen and I. D. Brown [Acta Cryst. (1991), A47, 655-685].                  #
#                                                                            #
# The current version of the core CIF dictionary is obtainable from          #
# ftp://ftp.iucr.org/pub/cif_core.dic.                                       #
#                                                                            #
# Software is freely available for graphical display of the structure(s)     #
# in this CIF. For information consult the CIF software page                 #
# http://www.iucr.org/resources/cif/software.                                #
#                                                                            #
# This file may be used for bona fide research purposes within the           #
# scientific community so long as proper attribution is given to the journal # 
# article from which it was obtained.                                        #
#                                                                            #
##############################################################################
data_I
_audit_creation_method     SHELXL-97
_chemical_name_systematic
;
Dichlorido[methyl
2-(quinolin-8-yloxy-\k^2^<i>N</i>,<i>O</i>)acetate-\k<i>O</i>]mercury(II)
;
_chemical_name_common     ?
_chemical_formula_moiety     'C12 H11 Cl2 Hg N O3'
_chemical_formula_sum     'C12 H11 Cl2 Hg N O3'
_chemical_formula_iupac     '[Hg Cl2 (C12 H11 N O3)]'
_chemical_formula_weight     488.71
_chemical_melting_point     ?
_symmetry_cell_setting     triclinic
_symmetry_space_group_name_H-M     'P -1'
_symmetry_space_group_name_Hall     '-P 1'
loop_
    _symmetry_equiv_pos_as_xyz
    'x, y, z'
    '-x, -y, -z'
_cell_length_a     7.2644(4)
_cell_length_b     9.7607(2)
_cell_length_c     10.8411(6)
_cell_angle_alpha     71.317(7)
_cell_angle_beta     75.453(7)
_cell_angle_gamma     69.816(8)
_cell_volume     674.87(5)
_cell_formula_units_Z     2
_cell_measurement_reflns_used     3438
_cell_measurement_theta_min     3.0
_cell_measurement_theta_max     27.5
_cell_measurement_temperature     223(2)
_exptl_crystal_description     'prism'
_exptl_crystal_colour     'yellow'
_exptl_crystal_size_max     0.50
_exptl_crystal_size_mid     0.25
_exptl_crystal_size_min     0.10
_exptl_crystal_density_diffrn     2.405
_exptl_crystal_density_meas     ?
_exptl_crystal_density_method     'not measured'
_exptl_crystal_F_000     456
_exptl_absorpt_coefficient_mu     11.800
_exptl_absorpt_correction_type     multi-scan
_exptl_absorpt_process_details     '(REQAB; Jacobson, 1998)'
_exptl_absorpt_correction_T_min     0.0668
_exptl_absorpt_correction_T_max     0.3849
_exptl_special_details     ?
_diffrn_ambient_temperature     223(2)
_diffrn_radiation_type     MoK\a
_diffrn_radiation_wavelength     0.71075
_diffrn_radiation_source     'fine-focus sealed tube'
_diffrn_radiation_monochromator     graphite
_diffrn_measurement_device_type     'Rigaku Saturn'
_diffrn_measurement_method     \w
_diffrn_detector_area_resol_mean     14.63
_diffrn_reflns_number     5090
_diffrn_reflns_av_R_equivalents     0.0500
_diffrn_reflns_av_sigmaI/netI     0.0412
_diffrn_reflns_theta_min     3.03
_diffrn_reflns_theta_max     25.50
_diffrn_reflns_theta_full     25.50
_diffrn_measured_fraction_theta_max     0.970
_diffrn_measured_fraction_theta_full     0.970
_diffrn_reflns_limit_h_min     -8
_diffrn_reflns_limit_h_max     8
_diffrn_reflns_limit_k_min     -11
_diffrn_reflns_limit_k_max     9
_diffrn_reflns_limit_l_min     -13
_diffrn_reflns_limit_l_max     10
_diffrn_standards_number     ?
_diffrn_standards_interval_count     ?
_diffrn_standards_interval_time     ?
_diffrn_standards_decay_%     ?
_refine_special_details
;
 Refinement of F^2^ against ALL reflections.  The weighted R-factor wR and
 goodness of fit S are based on F^2^, conventional R-factors R are based
 on F, with F set to zero for negative F^2^. The threshold expression of
 F^2^ > 2sigma(F^2^) is used only for calculating R-factors(gt) etc. and is
 not relevant to the choice of reflections for refinement.  R-factors based
 on F^2^ are statistically about twice as large as those based on F, and R-
 factors based on ALL data will be even larger.
;
_reflns_number_total     2432
_reflns_number_gt     2330
_reflns_threshold_expression     I>2sigma(I)
_refine_ls_structure_factor_coef     Fsqd
_refine_ls_matrix_type     full
_refine_ls_R_factor_all     0.0535
_refine_ls_R_factor_gt     0.0517
_refine_ls_wR_factor_gt     0.1397
_refine_ls_wR_factor_ref     0.1416
_refine_ls_goodness_of_fit_ref     1.067
_refine_ls_restrained_S_all     1.067
_refine_ls_number_reflns     2432
_refine_ls_number_parameters     174
_refine_ls_number_restraints     0
_refine_ls_hydrogen_treatment     constr
_refine_ls_weighting_scheme     calc
_refine_ls_weighting_details
         'calc w=1/[\s^2^(Fo^2^)+(0.1140P)^2^+0.0000P] where P=(Fo^2^+2Fc^2^)/3'
_atom_sites_solution_hydrogens     geom
_atom_sites_solution_primary     direct
_atom_sites_solution_secondary     difmap
_refine_ls_shift/su_max     0.001
_refine_ls_shift/su_mean     0.000
_refine_diff_density_max     3.584
_refine_diff_density_min     -2.393
_refine_ls_extinction_method     none
_refine_ls_extinction_coef     ?
loop_
    _atom_type_symbol
    _atom_type_description
    _atom_type_scat_dispersion_real
    _atom_type_scat_dispersion_imag
    _atom_type_scat_source
    'C' 'C' 0.0033 0.0016
                         'International Tables Vol C Tables 4.2.6.8 and 6.1.1.4'
    'H' 'H' 0.0000 0.0000
                         'International Tables Vol C Tables 4.2.6.8 and 6.1.1.4'
    'N' 'N' 0.0061 0.0033
                         'International Tables Vol C Tables 4.2.6.8 and 6.1.1.4'
    'O' 'O' 0.0106 0.0060
                         'International Tables Vol C Tables 4.2.6.8 and 6.1.1.4'
    'Cl' 'Cl' 0.1484 0.1585
                         'International Tables Vol C Tables 4.2.6.8 and 6.1.1.4'
    'Hg' 'Hg' -2.3894 9.2266
                         'International Tables Vol C Tables 4.2.6.8 and 6.1.1.4'
_computing_data_collection     'CrystalClear (Rigaku/MSC, 2001)'
_computing_cell_refinement     'CrystalClear (Rigaku/MSC, 2001)'
_computing_data_reduction     'CrystalStructure (Rigaku/MSC, 2004)'
_computing_structure_solution     'SHELXS97 (Sheldrick, 2008)'
_computing_structure_refinement     'SHELXL97 (Sheldrick, 2008)'
_computing_molecular_graphics     'SHELXTL (Sheldrick, 2008)'
_computing_publication_material     'SHELXTL (Sheldrick, 2008)'
loop_
    _atom_site_type_symbol
    _atom_site_label
    _atom_site_fract_x
    _atom_site_fract_y
    _atom_site_fract_z
    _atom_site_U_iso_or_equiv
    _atom_site_adp_type
    _atom_site_calc_flag
    _atom_site_refinement_flags
    _atom_site_occupancy
    _atom_site_symmetry_multiplicity
    _atom_site_disorder_assembly
    _atom_site_disorder_group
    Hg Hg1 0.48080(4) 0.17195(3) 0.82524(2) 0.0283(2) Uani d . 1 1 . .
    Cl Cl1 0.7584(4) 0.0079(3) 0.9214(2) 0.0343(5) Uani d . 1 1 . .
    Cl Cl2 0.2251(4) 0.2330(3) 0.7032(2) 0.0328(5) Uani d . 1 1 . .
    O O1 0.5887(9) 0.4276(6) 0.6794(5) 0.0267(12) Uani d . 1 1 . .
    O O2 0.9795(10) 0.3004(7) 0.4386(6) 0.0293(13) Uani d . 1 1 . .
    O O3 0.7782(11) 0.1803(7) 0.5930(6) 0.0350(15) Uani d . 1 1 . .
    N N1 0.3624(11) 0.3914(8) 0.9197(6) 0.0229(14) Uani d . 1 1 . .
    C C1 0.2572(13) 0.3719(9) 1.0411(8) 0.0250(17) Uani d . 1 1 . .
    H H1 0.2485 0.2744 1.0883 0.030 Uiso calc R 1 1 . .
    C C2 0.1591(14) 0.4918(11) 1.1008(8) 0.0291(19) Uani d . 1 1 . .
    H H2 0.0929 0.4727 1.1882 0.035 Uiso calc R 1 1 . .
    C C3 0.1596(13) 0.6348(10) 1.0327(8) 0.0280(18) Uani d . 1 1 . .
    H H3 0.0892 0.7160 1.0707 0.034 Uiso calc R 1 1 . .
    C C4 0.2680(12) 0.6597(9) 0.9034(7) 0.0229(16) Uani d . 1 1 . .
    C C5 0.2793(15) 0.8066(10) 0.8262(9) 0.032(2) Uani d . 1 1 . .
    H H5 0.2102 0.8915 0.8595 0.038 Uiso calc R 1 1 . .
    C C6 0.3906(15) 0.8224(9) 0.7043(9) 0.0306(19) Uani d . 1 1 . .
    H H6 0.3995 0.9189 0.6541 0.037 Uiso calc R 1 1 . .
    C C7 0.4920(14) 0.6985(10) 0.6522(8) 0.0288(19) Uani d . 1 1 . .
    H H7 0.5649 0.7133 0.5665 0.035 Uiso calc R 1 1 . .
    C C8 0.4873(13) 0.5564(9) 0.7230(8) 0.0232(16) Uani d . 1 1 . .
    C C9 0.3727(12) 0.5317(9) 0.8506(7) 0.0226(16) Uani d . 1 1 . .
    C C10 0.7341(16) 0.4428(10) 0.5679(8) 0.030(2) Uani d . 1 1 . .
    H H10A 0.8339 0.4787 0.5842 0.037 Uiso calc R 1 1 . .
    H H10B 0.6737 0.5164 0.4927 0.037 Uiso calc R 1 1 . .
    C C11 0.8301(13) 0.2914(9) 0.5380(7) 0.0221(16) Uani d . 1 1 . .
    C C12 1.0873(14) 0.1595(10) 0.3990(9) 0.0313(19) Uani d . 1 1 . .
    H H12A 1.1489 0.0841 0.4717 0.047 Uiso calc R 1 1 . .
    H H12B 1.1890 0.1780 0.3236 0.047 Uiso calc R 1 1 . .
    H H12C 0.9953 0.1234 0.3756 0.047 Uiso calc R 1 1 . .
loop_
    _atom_site_aniso_label
    _atom_site_aniso_U_11
    _atom_site_aniso_U_22
    _atom_site_aniso_U_33
    _atom_site_aniso_U_12
    _atom_site_aniso_U_13
    _atom_site_aniso_U_23
    Hg1 0.0304(3) 0.0247(3) 0.0247(3) -0.00519(19) -0.00101(17) -0.00514(17)
    Cl1 0.0304(12) 0.0320(12) 0.0350(11) -0.0028(10) -0.0050(9) -0.0083(9)
    Cl2 0.0360(13) 0.0344(11) 0.0255(10) -0.0096(10) -0.0038(9) -0.0057(8)
    O1 0.027(3) 0.025(3) 0.022(3) -0.011(3) 0.017(2) -0.009(2)
    O2 0.030(3) 0.025(3) 0.028(3) -0.006(3) 0.010(3) -0.012(2)
    O3 0.041(4) 0.025(3) 0.034(3) -0.013(3) 0.014(3) -0.012(2)
    N1 0.027(4) 0.023(3) 0.019(3) -0.008(3) 0.002(3) -0.009(3)
    C1 0.024(4) 0.030(4) 0.021(4) -0.007(4) 0.000(3) -0.009(3)
    C2 0.029(5) 0.039(5) 0.019(4) -0.012(4) 0.005(4) -0.012(3)
    C3 0.018(4) 0.038(5) 0.030(4) -0.005(4) 0.003(3) -0.019(4)
    C4 0.020(4) 0.024(4) 0.022(4) -0.001(3) 0.002(3) -0.011(3)
    C5 0.041(6) 0.025(4) 0.034(4) -0.012(4) 0.000(4) -0.014(4)
    C6 0.034(5) 0.017(4) 0.034(5) -0.004(4) -0.003(4) -0.003(3)
    C7 0.035(5) 0.028(4) 0.022(4) -0.009(4) -0.002(4) -0.005(3)
    C8 0.021(4) 0.020(4) 0.024(4) -0.003(3) 0.003(3) -0.009(3)
    C9 0.018(4) 0.030(4) 0.020(3) -0.006(3) -0.001(3) -0.009(3)
    C10 0.041(6) 0.032(5) 0.018(4) -0.015(4) 0.010(4) -0.012(3)
    C11 0.023(4) 0.024(4) 0.019(4) -0.009(3) 0.005(3) -0.008(3)
    C12 0.023(5) 0.029(5) 0.035(5) -0.002(4) 0.011(4) -0.018(4)
_geom_special_details
;
 All esds (except the esd in the dihedral angle between two l.s. planes)
 are estimated using the full covariance matrix.  The cell esds are taken
 into account individually in the estimation of esds in distances, angles
 and torsion angles; correlations between esds in cell parameters are only
 used when they are defined by crystal symmetry.  An approximate (isotropic)
 treatment of cell esds is used for estimating esds involving l.s. planes.
;
loop_
    _geom_bond_atom_site_label_1
    _geom_bond_atom_site_label_2
    _geom_bond_site_symmetry_2
    _geom_bond_distance
    _geom_bond_publ_flag
    Hg1 Cl1 . 2.340(2) y
    Hg1 Cl2 . 2.350(2) y
    Hg1 N1 . 2.463(6) y
    Hg1 O1 . 2.746(6) y
    Hg1 O3 . 2.876(6) y
    Hg1 Cl1 2_657 3.204(2) y
    O1 C8 . 1.383(10) ?
    O1 C10 . 1.396(10) ?
    O2 C11 . 1.329(10) ?
    O2 C12 . 1.468(10) ?
    O3 C11 . 1.195(10) ?
    N1 C1 . 1.337(11) ?
    N1 C9 . 1.352(11) ?
    C1 C2 . 1.405(12) ?
    C1 H1 . 0.9400 ?
    C2 C3 . 1.355(14) ?
    C2 H2 . 0.9400 ?
    C3 C4 . 1.416(12) ?
    C3 H3 . 0.9400 ?
    C4 C9 . 1.432(11) ?
    C4 C5 . 1.428(12) ?
    C5 C6 . 1.357(13) ?
    C5 H5 . 0.9400 ?
    C6 C7 . 1.392(13) ?
    C6 H6 . 0.9400 ?
    C7 C8 . 1.361(12) ?
    C7 H7 . 0.9400 ?
    C8 C9 . 1.418(11) ?
    C10 C11 . 1.502(12) ?
    C10 H10A . 0.9800 ?
    C10 H10B . 0.9800 ?
    C12 H12A . 0.9700 ?
    C12 H12B . 0.9700 ?
    C12 H12C . 0.9700 ?
loop_
    _geom_angle_atom_site_label_1
    _geom_angle_atom_site_label_2
    _geom_angle_atom_site_label_3
    _geom_angle_site_symmetry_1
    _geom_angle_site_symmetry_3
    _geom_angle
    _geom_angle_publ_flag
    Cl1 Hg1 Cl2 . . 153.41(8) ?
    Cl1 Hg1 N1 . . 106.61(17) ?
    Cl2 Hg1 N1 . . 99.30(17) ?
    Cl1 Hg1 O1 . . 105.43(15) ?
    Cl2 Hg1 O1 . . 91.75(15) ?
    N1 Hg1 O1 . . 62.08(19) ?
    Cl1 Hg1 O3 . . 80.81(15) ?
    Cl2 Hg1 O3 . . 92.53(16) ?
    N1 Hg1 O3 . . 117.7(2) ?
    O1 Hg1 O3 . . 56.55(16) ?
    Cl1 Hg1 Cl1 . 2_657 83.50(8) ?
    Cl2 Hg1 Cl1 . 2_657 90.92(7) ?
    N1 Hg1 Cl1 . 2_657 89.63(16) ?
    O1 Hg1 Cl1 . 2_657 151.64(12) ?
    O3 Hg1 Cl1 . 2_657 151.45(13) ?
    C8 O1 C10 . . 116.4(6) ?
    C8 O1 Hg1 . . 115.6(4) ?
    C10 O1 Hg1 . . 128.0(5) ?
    C11 O2 C12 . . 115.3(7) ?
    C11 O3 Hg1 . . 121.0(5) ?
    C1 N1 C9 . . 119.1(7) ?
    C1 N1 Hg1 . . 116.1(5) ?
    C9 N1 Hg1 . . 124.1(5) ?
    N1 C1 C2 . . 122.4(8) ?
    N1 C1 H1 . . 118.8 ?
    C2 C1 H1 . . 118.8 ?
    C3 C2 C1 . . 120.2(8) ?
    C3 C2 H2 . . 119.9 ?
    C1 C2 H2 . . 119.9 ?
    C2 C3 C4 . . 118.8(8) ?
    C2 C3 H3 . . 120.6 ?
    C4 C3 H3 . . 120.6 ?
    C3 C4 C9 . . 118.2(7) ?
    C3 C4 C5 . . 122.3(7) ?
    C9 C4 C5 . . 119.5(7) ?
    C6 C5 C4 . . 119.5(8) ?
    C6 C5 H5 . . 120.3 ?
    C4 C5 H5 . . 120.3 ?
    C5 C6 C7 . . 121.3(8) ?
    C5 C6 H6 . . 119.4 ?
    C7 C6 H6 . . 119.4 ?
    C8 C7 C6 . . 121.2(8) ?
    C8 C7 H7 . . 119.4 ?
    C6 C7 H7 . . 119.4 ?
    C7 C8 O1 . . 124.5(7) ?
    C7 C8 C9 . . 120.5(7) ?
    O1 C8 C9 . . 115.1(7) ?
    N1 C9 C8 . . 120.7(7) ?
    N1 C9 C4 . . 121.2(7) ?
    C8 C9 C4 . . 118.0(7) ?
    O1 C10 C11 . . 108.5(7) ?
    O1 C10 H10A . . 110.0 ?
    C11 C10 H10A . . 110.0 ?
    O1 C10 H10B . . 110.0 ?
    C11 C10 H10B . . 110.0 ?
    H10A C10 H10B . . 108.4 ?
    O3 C11 O2 . . 124.9(8) ?
    O3 C11 C10 . . 125.5(8) ?
    O2 C11 C10 . . 109.6(7) ?
    O2 C12 H12A . . 109.5 ?
    O2 C12 H12B . . 109.5 ?
    H12A C12 H12B . . 109.5 ?
    O2 C12 H12C . . 109.5 ?
    H12A C12 H12C . . 109.5 ?
    H12B C12 H12C . . 109.5 ?
loop_
    _geom_torsion_atom_site_label_1
    _geom_torsion_atom_site_label_2
    _geom_torsion_atom_site_label_3
    _geom_torsion_atom_site_label_4
    _geom_torsion_site_symmetry_1
    _geom_torsion_site_symmetry_2
    _geom_torsion_site_symmetry_3
    _geom_torsion_site_symmetry_4
    _geom_torsion
    _geom_torsion_publ_flag
    Cl1 Hg1 O1 C8 . . . . -113.6(5) ?
    Cl2 Hg1 O1 C8 . . . . 86.9(5) ?
    N1 Hg1 O1 C8 . . . . -12.7(5) ?
    O3 Hg1 O1 C8 . . . . 178.8(6) ?
    Cl1 Hg1 O1 C8 2_657 . . . -8.3(7) ?
    Cl1 Hg1 O1 C10 . . . . 65.7(7) ?
    Cl2 Hg1 O1 C10 . . . . -93.8(7) ?
    N1 Hg1 O1 C10 . . . . 166.6(8) ?
    O3 Hg1 O1 C10 . . . . -1.9(7) ?
    Cl1 Hg1 O1 C10 2_657 . . . 171.0(6) ?
    Cl1 Hg1 O3 C11 . . . . -110.2(7) ?
    Cl2 Hg1 O3 C11 . . . . 95.7(7) ?
    N1 Hg1 O3 C11 . . . . -6.1(8) ?
    O1 Hg1 O3 C11 . . . . 5.3(6) ?
    Cl1 Hg1 O3 C11 2_657 . . . -167.7(5) ?
    Cl1 Hg1 N1 C1 . . . . -78.3(6) ?
    Cl2 Hg1 N1 C1 . . . . 95.7(6) ?
    O1 Hg1 N1 C1 . . . . -177.3(7) ?
    O3 Hg1 N1 C1 . . . . -166.5(5) ?
    Cl1 Hg1 N1 C1 2_657 . . . 4.8(6) ?
    Cl1 Hg1 N1 C9 . . . . 111.5(6) ?
    Cl2 Hg1 N1 C9 . . . . -74.5(6) ?
    O1 Hg1 N1 C9 . . . . 12.5(6) ?
    O3 Hg1 N1 C9 . . . . 23.4(7) ?
    Cl1 Hg1 N1 C9 2_657 . . . -165.4(6) ?
    C9 N1 C1 C2 . . . . -1.0(12) ?
    Hg1 N1 C1 C2 . . . . -171.7(7) ?
    N1 C1 C2 C3 . . . . 3.6(14) ?
    C1 C2 C3 C4 . . . . -2.9(13) ?
    C2 C3 C4 C9 . . . . -0.1(12) ?
    C2 C3 C4 C5 . . . . -178.7(9) ?
    C3 C4 C5 C6 . . . . 178.0(9) ?
    C9 C4 C5 C6 . . . . -0.6(13) ?
    C4 C5 C6 C7 . . . . 0.9(15) ?
    C5 C6 C7 C8 . . . . -1.8(15) ?
    C6 C7 C8 O1 . . . . -178.0(8) ?
    C6 C7 C8 C9 . . . . 2.2(14) ?
    C10 O1 C8 C7 . . . . 13.2(13) ?
    Hg1 O1 C8 C7 . . . . -167.4(7) ?
    C10 O1 C8 C9 . . . . -167.0(8) ?
    Hg1 O1 C8 C9 . . . . 12.4(9) ?
    C1 N1 C9 C8 . . . . 178.2(8) ?
    Hg1 N1 C9 C8 . . . . -11.9(11) ?
    C1 N1 C9 C4 . . . . -2.1(11) ?
    Hg1 N1 C9 C4 . . . . 167.8(6) ?
    C7 C8 C9 N1 . . . . 177.9(8) ?
    O1 C8 C9 N1 . . . . -1.9(11) ?
    C7 C8 C9 C4 . . . . -1.8(12) ?
    O1 C8 C9 C4 . . . . 178.4(7) ?
    C3 C4 C9 N1 . . . . 2.7(12) ?
    C5 C4 C9 N1 . . . . -178.7(8) ?
    C3 C4 C9 C8 . . . . -177.6(8) ?
    C5 C4 C9 C8 . . . . 1.0(11) ?
    C8 O1 C10 C11 . . . . 178.6(7) ?
    Hg1 O1 C10 C11 . . . . -0.7(11) ?
    Hg1 O3 C11 O2 . . . . 173.0(6) ?
    Hg1 O3 C11 C10 . . . . -8.8(12) ?
    C12 O2 C11 O3 . . . . -1.6(12) ?
    C12 O2 C11 C10 . . . . 179.9(7) ?
    O1 C10 C11 O3 . . . . 6.4(13) ?
    O1 C10 C11 O2 . . . . -175.1(7) ?
_iucr_refine_instructions_details
;
TITL  _wang-10011625
CELL  0.71075 7.2644 9.7607 10.8411 71.317 75.453 69.816
ZERR  2 0.0004 0.0002 0.0006 0.007 0.007 0.008
LATT 1
SFAC C  H  N  O  Cl Hg
UNIT 24 22 2 6 4 2
OMIT   0.00  51.00
L.S. 40
ACTA
BOND $H
BIND Hg1 O1
Bind Hg1 O3
eqiv $1 1-x, -y, 2-z
Bind Hg1 Cl1_$1
FMAP 2
PLAN 0
SIZE 0.100 0.500 0.250
HTAB
CONF
WPDB -2
SHEL 99999.000000 0.000000
TEMP -50.0
WGHT    0.114000
FVAR       1.64385   0.00000
HG1   6    0.480800    0.171952    0.825240    11.00000    0.03037    0.02465 =
         0.02474   -0.00514   -0.00101   -0.00519
CL1   5    0.758447    0.007924    0.921356    11.00000    0.03036    0.03202 =
         0.03504   -0.00832   -0.00496   -0.00281
CL2   5    0.225126    0.232989    0.703152    11.00000    0.03600    0.03436 =
         0.02548   -0.00571   -0.00382   -0.00964
O1    4    0.588727    0.427589    0.679361    11.00000    0.02680    0.02465 =
         0.02214   -0.00898    0.01660   -0.01139
O2    4    0.979516    0.300404    0.438572    11.00000    0.02965    0.02462 =
         0.02788   -0.01219    0.01033   -0.00615
O3    4    0.778233    0.180319    0.592966    11.00000    0.04090    0.02549 =
         0.03359   -0.01239    0.01370   -0.01296
N1    3    0.362431    0.391383    0.919655    11.00000    0.02666    0.02338 =
         0.01911   -0.00901    0.00189   -0.00833
C1    1    0.257178    0.371886    1.041105    11.00000    0.02416    0.03003 =
         0.02085   -0.00933   -0.00045   -0.00735
AFIX  43
H1    2    0.248543    0.274432    1.088254    11.00000   -1.20000
AFIX   0
C2    1    0.159053    0.491777    1.100769    11.00000    0.02869    0.03906 =
         0.01936   -0.01160    0.00494   -0.01201
AFIX  43
H2    2    0.092852    0.472714    1.188171    11.00000   -1.20000
AFIX   0
C3    1    0.159563    0.634777    1.032705    11.00000    0.01812    0.03787 =
         0.02955   -0.01856    0.00270   -0.00530
AFIX  43
H3    2    0.089177    0.716034    1.070683    11.00000   -1.20000
AFIX   0
C4    1    0.267957    0.659694    0.903382    11.00000    0.01957    0.02376 =
         0.02185   -0.01103    0.00216   -0.00114
C5    1    0.279273    0.806561    0.826171    11.00000    0.04146    0.02519 =
         0.03364   -0.01438   -0.00031   -0.01233
AFIX  43
H5    2    0.210175    0.891519    0.859482    11.00000   -1.20000
AFIX   0
C6    1    0.390626    0.822425    0.704304    11.00000    0.03378    0.01741 =
         0.03447   -0.00348   -0.00346   -0.00417
AFIX  43
H6    2    0.399488    0.918948    0.654124    11.00000   -1.20000
AFIX   0
C7    1    0.491979    0.698523    0.652168    11.00000    0.03487    0.02757 =
         0.02180   -0.00535   -0.00152   -0.00928
AFIX  43
H7    2    0.564944    0.713310    0.566522    11.00000   -1.20000
AFIX   0
C8    1    0.487311    0.556383    0.722978    11.00000    0.02142    0.02025 =
         0.02395   -0.00868    0.00315   -0.00323
C9    1    0.372747    0.531717    0.850589    11.00000    0.01802    0.02972 =
         0.01988   -0.00910   -0.00059   -0.00599
C10   1    0.734083    0.442778    0.567881    11.00000    0.04103    0.03185 =
         0.01816   -0.01168    0.00983   -0.01538
AFIX  23
H10A  2    0.833894    0.478744    0.584224    11.00000   -1.20000
H10B  2    0.673677    0.516404    0.492680    11.00000   -1.20000
AFIX   0
C11   1    0.830126    0.291421    0.538037    11.00000    0.02291    0.02361 =
         0.01873   -0.00815    0.00489   -0.00870
C12   1    1.087301    0.159528    0.399024    11.00000    0.02334    0.02921 =
         0.03506   -0.01787    0.01107   -0.00201
AFIX 137
H12A  2    1.148860    0.084100    0.471696    11.00000   -1.50000
H12B  2    1.189009    0.177985    0.323603    11.00000   -1.50000
H12C  2    0.995275    0.123384    0.375632    11.00000   -1.50000
HKLF 4
REM   _wang-10011625
REM R1 =  0.0517 for   2330 Fo > 4sig(Fo)  and  0.0535 for all   2432 data
REM    174 parameters refined using      0 restraints
END
WGHT      0.1158      0.0000
REM Highest difference peak  3.584,  deepest hole -2.393,  1-sigma level  0.325
Q1    1   0.3575  0.1822  0.8769  11.00000  0.05    3.58
Q2    1   0.6050  0.1540  0.7730  11.00000  0.05    3.25
Q3    1   0.6510  0.1752  0.8469  11.00000  0.05    1.64
Q4    1   0.3028  0.1867  0.8023  11.00000  0.05    1.59
Q5    1   0.7609  0.1709  0.7373  11.00000  0.05    1.19
Q6    1   0.7943 -0.1646  1.0832  11.00000  0.05    1.16
Q7    1   0.1159  0.2040  0.7790  11.00000  0.05    1.09
Q8    1   0.6784  0.1813  0.6216  11.00000  0.05    1.08
Q9    1   0.2651  0.2195  0.9743  11.00000  0.05    0.99
Q10   1   0.3180  0.2177  0.6918  11.00000  0.05    0.98
Q11   1   0.2412  0.1136  0.7167  11.00000  0.05    0.95
Q12   1   0.5275  0.2544  0.9792  11.00000  0.05    0.95
Q13   1   0.2877  0.1773  0.9962  11.00000  0.05    0.93
Q14   1   0.2028  0.6739  1.1827  11.00000  0.05    0.91
Q15   1   0.6747  0.1359  0.6715  11.00000  0.05    0.88
Q16   1   0.2706  0.3681  0.9818  11.00000  0.05    0.86
Q17   1   0.4986  0.1462  0.7070  11.00000  0.05    0.85
Q18   1   0.2374  0.2588  0.9469  11.00000  0.05    0.82
Q19   1   0.5532  0.0726  0.7385  11.00000  0.05    0.81
Q20   1   1.2962  0.0764  0.2530  11.00000  0.05    0.80
;
data_global
_journal_date_recd_electronic     2012-05-29
_journal_date_accepted     2012-06-12
_journal_name_full     'Acta Crystallographica, Section E'
_journal_year     2012
_journal_volume     68
_journal_issue      7
_journal_page_first     m951
_journal_page_last     m951
_journal_paper_category     QM
_journal_paper_doi     10.1107/S1600536812026591
_journal_coeditor_code     IM2385
_publ_contact_author_name     'Yu-Hong Wang'
_publ_contact_author_address
;
School of chemistry and Bioengineering
Suzhou University of Science and Technology
Suzhou 215009
People's Republic of China
;
_publ_contact_author_email     wangyuhong@mail.usts.edu.cn
_publ_contact_author_fax     '+86 0512 6841 8935'
_publ_contact_author_phone     '+86 0512 6841 8359'
_publ_section_title
;
Dichlorido[methyl
2-(quinolin-8-yloxy-\k^2^<i>N</i>,<i>O</i>)acetate-\k<i>O</i>]mercury(II)
;
loop_
    _publ_author_name
    _publ_author_address
    'Wang, Yu-Hong'
;
School of chemistry and Bioengineering
Suzhou University of Science and Technology
Suzhou 215009
People's Republic of China
;
    'Zhu, Xue-Hua'
;
School of chemistry and Bioengineering
Suzhou University of Science and Technology
Suzhou 215009
People's Republic of China
;
    'Song, Rui-Feng'
;
School of chemistry and Bioengineering
Suzhou University of Science and Technology
Suzhou 215009
People's Republic of China
;
