# Supplementary material for: Dichlorido[methyl 2-(quinolin-8-yl­oxy-κ2 N,O)acetate-κO]mercury(II)
Source: Acta Crystallogr Sect E Struct Rep Online. 2012 Jun 20;68(Pt 7):m951. doi: 10.1107/S1600536812026591 (PMC3393207; doi:10.1107/S1600536812026591)
Supplement: Supplementary file 2 [file e-68-0m951-Isup2.hkl]

# 
# h,k,l, Fc-squared, Fo-squared, sigma(Fo-squared) and status flag 
# 
data_I
_shelx_title '  _wang-10011625' 
_shelx_refln_list_code          4 
_shelx_F_calc_maximum      177.37 
_exptl_crystal_F_000       456.00 
_reflns_d_resolution_high  0.8255 
 
loop_ 
 _symmetry_equiv_pos_as_xyz 
 'x, y, z' 
 '-x, -y, -z' 
 
_cell_length_a     7.2644 
_cell_length_b     9.7607 
_cell_length_c    10.8411 
_cell_angle_alpha  71.317 
_cell_angle_beta   75.453 
_cell_angle_gamma  69.816 
 
_shelx_F_squared_multiplier     1.000 
 
loop_ 
 _refln_index_h 
 _refln_index_k 
 _refln_index_l 
 _refln_F_squared_calc 
 _refln_F_squared_meas 
 _refln_F_squared_sigma 
 _refln_observed_status 
   1   0   0    24868.74    12347.30    112.54 o 
   2   0   0     3779.52     2637.25     87.46 o 
   3   0   0    15460.50    15097.50    761.41 o 
   4   0   0    13632.30    17031.28    982.86 o 
   5   0   0     1977.11     2520.95     86.32 o 
   6   0   0      989.61     1275.61    166.58 o 
   7   0   0     1528.68     2181.17    299.67 o 
   8   0   0     1253.70     1919.50    293.39 o 
  -7   1   0       26.46       62.18     23.24 o 
  -6   1   0      495.47      694.94     41.57 o 
  -5   1   0      162.64      208.60     22.00 o 
  -4   1   0      418.29      470.30     22.26 o 
  -3   1   0      682.63      658.58     93.73 o 
  -2   1   0      201.49      168.16     17.73 o 
  -1   1   0     1483.74     1350.17     91.43 o 
   1   1   0     1802.35     1990.41     24.95 o 
   2   1   0     3223.90     2326.19     61.09 o 
   3   1   0     6201.20     4974.94    307.44 o 
   4   1   0     9627.73     9743.60    294.58 o 
   5   1   0     5223.40     6255.72     79.54 o 
   6   1   0     1510.51     1895.02    109.31 o 
   7   1   0     2252.85     3107.58    337.95 o 
   8   1   0     2386.35     3238.79    440.63 o 
  -7   2   0     2131.69     3095.41    391.24 o 
  -5   2   0     3804.06     5451.15    181.59 o 
  -4   2   0     7436.19     8753.82    150.22 o 
  -3   2   0     9679.08     9576.42    133.04 o 
  -2   2   0     5148.82     4776.07    159.21 o 
  -1   2   0     4553.50     4302.88    128.77 o 
   0   2   0     8629.99     9875.43    141.22 o 
   1   2   0     1200.60     1158.93     18.06 o 
   2   2   0     4378.07     3725.68     68.62 o 
   3   2   0      256.04      318.67     44.29 o 
   4   2   0      385.73      419.98     21.89 o 
   5   2   0       76.71      120.17     15.37 o 
   6   2   0       75.41       77.84     16.08 o 
   7   2   0      182.88      195.72     30.32 o 
   8   2   0      233.54      328.37     39.39 o 
  -7   3   0      948.68     1286.63    144.08 o 
  -6   3   0     1430.41     2032.74    512.87 o 
  -5   3   0     1510.72     1743.12    164.37 o 
  -4   3   0     1221.63     1076.09    114.57 o 
  -3   3   0     8940.04     8230.16    123.00 o 
  -1   3   0    11290.94    11721.31    149.20 o 
   0   3   0    16407.07    17111.02    232.03 o 
   1   3   0    25986.95    22584.08    589.24 o 
   2   3   0    17203.76    15899.33    134.68 o 
   3   3   0     9259.69     8410.89    112.54 o 
   4   3   0     6905.06     6543.53    128.78 o 
   5   3   0     6305.45     6276.61    264.85 o 
   6   3   0     2097.33     2124.13    204.10 o 
   7   3   0     1141.27     1394.93    300.68 o 
   8   3   0      520.01      699.51    112.46 o 
  -6   4   0       79.65       63.29     19.77 o 
  -5   4   0       24.38       30.17     13.45 o 
  -4   4   0      450.64      446.19     74.35 o 
  -3   4   0       16.24       30.92     11.51 o 
  -2   4   0     3228.60     3512.40    300.76 o 
  -1   4   0     1362.02     1495.16     51.47 o 
   0   4   0      303.82      333.69      6.94 o 
   1   4   0     3780.82     3933.18    131.37 o 
   2   4   0     3905.36     3553.83    372.58 o 
   3   4   0     2573.72     2408.16     50.16 o 
   4   4   0     1487.97     1218.34     58.56 o 
   5   4   0     5189.45     5441.59    132.42 o 
   6   4   0     3327.94     3767.00    491.40 o 
   7   4   0     1863.90     2385.30    100.72 o 
   8   4   0     1152.33     1522.38     81.03 o 
  -6   5   0      759.87     1040.27    342.09 o 
  -5   5   0     1917.74     2335.97     62.31 o 
  -4   5   0     3744.51     3935.85    122.10 o 
  -3   5   0     5853.97     5125.53     62.85 o 
  -2   5   0     2243.68     2214.08    157.86 o 
  -1   5   0     5451.93     5661.08     74.93 o 
   0   5   0     8707.11     9565.24    170.06 o 
   1   5   0     6053.96     6388.63    141.74 o 
   2   5   0      153.56      212.90     33.22 o 
   3   5   0      103.49       94.10     15.33 o 
   4   5   0     1468.70     1441.42     93.31 o 
   5   5   0        1.88       23.46     10.20 o 
   6   5   0      928.79     1056.38    116.03 o 
   7   5   0       11.93       18.26     42.57 o 
   8   5   0        6.03       35.74     28.51 o 
  -5   6   0      981.77      972.77    199.89 o 
  -4   6   0     2024.76     2008.98    173.36 o 
  -3   6   0     2767.78     2672.07    198.87 o 
  -2   6   0     2906.45     2852.85    128.75 o 
  -1   6   0     3914.03     3971.14     84.08 o 
   0   6   0    10728.40    12889.00    180.90 o 
   3   6   0     7323.15     7306.94     91.82 o 
   4   6   0     6502.96     6490.03    338.31 o 
   5   6   0     4331.62     4248.33    299.53 o 
   6   6   0     1279.44     1764.84     64.68 o 
   7   6   0     1058.56     1322.72     74.05 o 
   8   6   0      925.51     1223.26     87.04 o 
  -4   7   0        4.28       35.34     24.61 o 
  -3   7   0      209.79      201.33     39.35 o 
  -2   7   0      384.69      384.49     34.78 o 
  -1   7   0     1705.67     1705.62     89.80 o 
   0   7   0     1108.78     1030.82     56.07 o 
   1   7   0       55.01       43.45      7.93 o 
   2   7   0     1916.62     1912.92     72.12 o 
   4   7   0     2253.33     2446.96     97.73 o 
   5   7   0     1162.76     1196.70    111.92 o 
   6   7   0     2385.97     3326.49    129.44 o 
   7   7   0     1989.26     2613.17    107.56 o 
  -3   8   0     2195.64     2616.52    101.36 o 
  -2   8   0     4566.86     4151.80    675.31 o 
  -1   8   0     2317.55     2360.13    258.86 o 
   0   8   0     2165.94     2011.80     57.43 o 
   1   8   0     3276.80     3404.80     88.03 o 
   2   8   0     2285.29     2380.01     92.71 o 
   3   8   0      197.87      195.98     18.29 o 
   4   8   0      708.34      652.57     35.00 o 
   5   8   0      412.00      380.42     52.89 o 
   6   8   0        1.66       19.48     27.36 o 
   7   8   0       34.33      100.14     45.76 o 
  -2   9   0     2269.22     2489.05     88.80 o 
  -1   9   0     2501.54     2605.24     83.88 o 
   0   9   0     2107.06     2267.92     73.71 o 
   1   9   0     1994.63     2298.20     66.23 o 
   2   9   0     4737.96     4725.77    215.75 o 
   3   9   0     2791.53     2802.15     63.57 o 
   4   9   0      876.92      823.43     57.89 o 
   5   9   0     1313.25     1255.91     28.43 o 
   6   9   0     2219.96     2575.17    101.51 o 
  -1  10   0       43.50       49.24     22.20 o 
   0  10   0       11.21       23.44     20.39 o 
   1  10   0      185.43      165.74     23.06 o 
   2  10   0      606.12      615.40     40.31 o 
   3  10   0      826.65      739.23     75.88 o 
   4  10   0      418.38      380.33     65.32 o 
   5  10   0     1173.77      849.04     62.86 o 
   1  11   0      774.04      830.42     46.94 o 
   2  11   0      674.76      714.62     88.06 o 
   3  11   0      498.29      459.74     58.78 o 
  -5 -10   1      163.45      196.78     42.53 o 
  -4 -10   1      123.35      128.60     16.22 o 
  -3 -10   1     1312.03     1184.92    229.07 o 
  -2 -10   1      920.17      930.45     54.30 o 
  -1 -10   1      461.67      496.28     38.20 o 
   0 -10   1      833.57      801.85     50.31 o 
   1 -10   1     2013.86     2113.11     89.12 o 
  -6  -9   1      769.63     1003.22     78.69 o 
  -5  -9   1      974.17      998.31    245.67 o 
  -4  -9   1     1140.36     1174.43     88.83 o 
  -3  -9   1     1045.27      879.26    106.72 o 
  -2  -9   1      777.14      643.47     73.89 o 
  -1  -9   1      543.16      405.47     59.66 o 
   0  -9   1       85.70       85.65     18.88 o 
   1  -9   1        0.39       13.19     17.45 o 
   2  -9   1       38.71       55.25     33.26 o 
  -7  -8   1      707.44     1098.79     83.78 o 
  -6  -8   1     2553.70     3526.56    134.11 o 
  -5  -8   1     3132.91     3194.69    298.84 o 
  -4  -8   1     1308.65     1389.65     53.55 o 
  -3  -8   1     2990.70     3068.19    200.17 o 
  -2  -8   1     4972.42     5233.79    236.05 o 
   0  -8   1     1410.43     1630.21    113.21 o 
   1  -8   1     3980.60     4641.27    119.78 o 
   2  -8   1     2830.04     2552.27    133.40 o 
   3  -8   1      980.17      953.19     67.59 o 
  -7  -7   1      706.78      962.61     82.45 o 
  -6  -7   1       62.66       65.86     35.81 o 
  -5  -7   1      525.95      554.94     56.57 o 
  -4  -7   1      142.05      142.12     14.36 o 
  -3  -7   1      594.12      601.77     22.25 o 
  -2  -7   1     3456.72     3696.23     42.20 o 
  -1  -7   1     3306.71     3569.95    130.16 o 
   0  -7   1     2041.64     2144.96     99.98 o 
   1  -7   1     1021.20      998.49     15.81 o 
   2  -7   1     2989.43     2838.68     87.36 o 
   3  -7   1     3342.25     3208.18    204.25 o 
   4  -7   1     1696.58     1629.23     91.43 o 
  -7  -6   1      388.79      578.72     64.82 o 
  -6  -6   1     1274.43     1345.65    167.98 o 
  -5  -6   1     1547.53     1410.30    164.08 o 
  -4  -6   1     1694.09     1679.42     42.03 o 
  -3  -6   1     4468.07     4496.08     72.90 o 
  -2  -6   1     2537.23     2753.87     29.03 o 
  -1  -6   1      220.65      221.17     12.16 o 
   0  -6   1      472.53      451.18     21.53 o 
   1  -6   1     1008.02     1058.65     61.02 o 
   2  -6   1     1131.22     1171.50     58.93 o 
   3  -6   1      522.93      598.15     48.28 o 
   4  -6   1        4.29       24.59     17.63 o 
   5  -6   1       56.25       39.00     18.09 o 
  -8  -5   1      614.89      894.77     76.88 o 
  -7  -5   1     1666.21     2092.02    101.58 o 
  -6  -5   1     5121.80     5234.65    345.06 o 
  -5  -5   1     3494.17     3571.43    246.30 o 
  -4  -5   1     5975.98     6192.66    140.89 o 
  -3  -5   1     8060.32     8174.53    102.39 o 
  -2  -5   1    10643.10    11284.31    453.02 o 
  -1  -5   1     9863.47    10837.55    319.53 o 
   0  -5   1     9560.61    10670.61    135.65 o 
   1  -5   1     7807.15     8184.16    175.38 o 
   2  -5   1     7943.35     8496.16    253.95 o 
   3  -5   1     2775.99     2880.72    135.84 o 
   4  -5   1     2670.05     2274.89    180.16 o 
   5  -5   1     1932.10     1952.60    248.19 o 
   6  -5   1      726.71     1000.09    410.35 o 
  -8  -4   1       17.83        4.94     31.38 o 
  -7  -4   1        2.48       16.32     34.82 o 
  -6  -4   1      418.00      401.03     30.93 o 
  -5  -4   1        1.64        9.99     12.04 o 
  -4  -4   1      931.19     1026.97    130.44 o 
  -3  -4   1     2008.12     2015.60     92.70 o 
  -2  -4   1      893.98      987.65     15.06 o 
  -1  -4   1     2773.57     2850.42     30.60 o 
   0  -4   1     6462.13     6979.71     91.58 o 
   1  -4   1     6370.30     6810.41    169.41 o 
   2  -4   1     6144.61     6462.96    153.12 o 
   3  -4   1     4853.62     4651.88    188.51 o 
   4  -4   1     5521.53     4340.06     99.58 o 
   5  -4   1     2436.75     1938.45     68.18 o 
   6  -4   1     1570.92     1253.06     54.81 o 
  -8  -3   1      746.16      694.48    161.21 o 
  -7  -3   1      953.69     1266.29    251.98 o 
  -6  -3   1     4708.92     5147.73    420.31 o 
  -5  -3   1     4045.12     3913.71     71.05 o 
  -4  -3   1     2081.50     1793.33     60.79 o 
  -3  -3   1     2044.19     1988.97     45.53 o 
  -2  -3   1    15266.29    15693.31   1097.56 o 
  -1  -3   1     5286.64     5617.38     79.45 o 
   0  -3   1       33.79       53.91      7.25 o 
   1  -3   1     1029.61     1012.77     18.44 o 
   2  -3   1     4430.79     4643.04     57.10 o 
   3  -3   1       66.25       71.15      9.10 o 
   4  -3   1     1305.71     1161.18    195.18 o 
   5  -3   1      147.50      151.31     42.19 o 
   6  -3   1       20.27       43.96     17.85 o 
   7  -3   1      709.03      957.80    203.80 o 
  -8  -2   1      539.94      699.49     73.08 o 
  -7  -2   1      582.33      788.88    123.08 o 
  -6  -2   1     2407.00     2652.11    294.79 o 
  -5  -2   1    11291.00    10204.21    847.28 o 
  -4  -2   1     9434.92     7929.52    266.53 o 
  -3  -2   1     7999.93     6476.34    165.70 o 
  -2  -2   1    19071.70    20867.00    870.92 o 
   0  -2   1     6056.37     6404.09     28.05 o 
   1  -2   1     7083.62     7469.52    105.96 o 
   2  -2   1    14468.39    13870.96     92.48 o 
   3  -2   1    11309.07     9632.33    111.32 o 
   4  -2   1     5037.43     4406.43     92.16 o 
   5  -2   1     2205.61     2279.81     79.45 o 
   6  -2   1     2247.78     2760.14    489.56 o 
   7  -2   1      848.93     1014.15     64.32 o 
  -8  -1   1       69.02      104.50     24.62 o 
  -7  -1   1      100.33       96.38     20.89 o 
  -6  -1   1        2.68       20.77     13.26 o 
  -5  -1   1       97.39      130.22     16.00 o 
  -4  -1   1      282.53      330.78     34.13 o 
  -3  -1   1      855.54      766.07     61.11 o 
  -2  -1   1      175.31      132.45     18.52 o 
  -1  -1   1     2153.66     2085.06     21.18 o 
   0  -1   1     6980.80     7901.62     60.09 o 
   1  -1   1     6521.65     5819.06     68.20 o 
   2  -1   1     6234.35     5582.50     51.62 o 
   3  -1   1    12691.97    12285.96    154.75 o 
   4  -1   1     5010.49     5561.08    109.78 o 
   5  -1   1     2666.62     2987.55     89.60 o 
   6  -1   1     3391.18     4175.97    197.73 o 
   7  -1   1     2939.37     3670.20    177.95 o 
  -8   0   1     2118.10     2618.01    358.22 o 
  -7   0   1     1941.12     2503.12    300.49 o 
  -6   0   1     1907.70     2717.74    308.82 o 
  -5   0   1     5115.65     5880.75    512.20 o 
  -4   0   1     5123.48     4806.33    133.72 o 
  -3   0   1     5188.43     4409.36     82.73 o 
  -2   0   1     4371.39     3235.23    156.06 o 
  -1   0   1    11197.74    11498.59     82.91 o 
   1   0   1     2713.83     2921.10     67.13 o 
   2   0   1     1506.99     1612.41     58.79 o 
   3   0   1      203.80      178.78     13.41 o 
   4   0   1        0.31       29.68     14.99 o 
   5   0   1       51.52       78.30     17.15 o 
   6   0   1      209.90      280.57     41.46 o 
   7   0   1      366.37      389.31     40.25 o 
   8   0   1      192.28      275.24     44.70 o 
  -7   1   1     1150.36     1861.95    221.49 o 
  -6   1   1     1469.51     1936.04     57.43 o 
  -5   1   1     1777.53     1856.65    212.85 o 
  -4   1   1    11488.34    12017.06    125.14 o 
  -2   1   1     6034.16     5054.27    504.97 o 
  -1   1   1    16321.15    15821.96    210.59 o 
   1   1   1    22435.53    15453.22    114.46 o 
   2   1   1     9766.24     9204.48    212.17 o 
   3   1   1    13037.24    10734.97    111.23 o 
   4   1   1    12357.92    11766.95    277.30 o 
   5   1   1     2787.39     2969.89    251.04 o 
   6   1   1      591.70      702.85     65.97 o 
   7   1   1     1536.09     2088.86    388.56 o 
   8   1   1      672.66      857.06     52.85 o 
  -7   2   1        7.45       34.62     21.86 o 
  -6   2   1       54.58       65.70     24.33 o 
  -5   2   1      576.09      675.62     78.89 o 
  -4   2   1      268.97      250.70     22.77 o 
  -2   2   1      456.35      483.74     44.46 o 
  -1   2   1       43.01       54.13      8.62 o 
   0   2   1    15454.89    13481.86     88.04 o 
   2   2   1     3583.91     2624.05     63.93 o 
   4   2   1    18228.48    18337.04    406.31 o 
   5   2   1     5434.16     6060.58     89.01 o 
   6   2   1     3365.47     4069.63    237.77 o 
   7   2   1     3062.73     3961.26    597.01 o 
   8   2   1     2144.12     3085.50    465.16 o 
  -7   3   1     1088.51     1594.04     78.90 o 
  -6   3   1     3496.82     5979.92    168.68 o 
  -5   3   1     3845.43     5112.87    152.74 o 
  -4   3   1     4471.92     4807.15    372.44 o 
  -3   3   1     5134.47     4873.02     90.43 o 
  -2   3   1    15662.45    13301.59    138.13 o 
  -1   3   1     7663.27     6350.69     65.82 o 
   0   3   1     1638.25     1508.42     28.73 o 
   1   3   1      428.87      329.94     55.49 o 
   2   3   1     1221.95      741.00    183.20 o 
   3   3   1     2557.69     1837.06     53.08 o 
   4   3   1       14.20       37.00     13.11 o 
   5   3   1      215.27      251.92     20.83 o 
   6   3   1      200.84      207.23     18.93 o 
   7   3   1       16.08       38.33     14.08 o 
   8   3   1      510.81      815.56     79.48 o 
  -6   4   1     1417.78     1692.39    121.28 o 
  -5   4   1     1104.74     1360.89     55.87 o 
  -4   4   1     3082.41     2682.74    177.39 o 
  -3   4   1     7170.83     6960.90    260.85 o 
  -2   4   1     7436.41     7167.66     98.44 o 
  -1   4   1     8566.67     8550.80     53.08 o 
   0   4   1    16704.18    18041.58    314.57 o 
   1   4   1    20172.89    21758.94    638.89 o 
   3   4   1     7363.59     5167.41     85.98 o 
   4   4   1    10442.49     8975.84    141.11 o 
   5   4   1     4301.63     4663.76     84.67 o 
   6   4   1     2431.27     2803.25     75.60 o 
   7   4   1      662.37      859.42     63.00 o 
   8   4   1      691.91     1049.03     63.41 o 
  -6   5   1       12.45       25.19     19.84 o 
  -5   5   1        3.95       14.41     10.10 o 
  -4   5   1      487.46      332.13     59.28 o 
  -3   5   1      162.03      143.28     16.52 o 
  -2   5   1      829.79      683.72     60.70 o 
  -1   5   1     1038.06      952.49     70.53 o 
   0   5   1       41.51       50.36     10.08 o 
   1   5   1     4078.59     4479.04    113.94 o 
   4   5   1     2173.76     1986.55    190.97 o 
   5   5   1     4392.98     4231.22    164.63 o 
   6   5   1     3272.15     4535.29    413.28 o 
   7   5   1     1927.00     2492.48    102.85 o 
   8   5   1     1302.51     1886.59     91.81 o 
  -5   6   1     1359.86     1186.95    203.69 o 
  -4   6   1     4158.30     3006.82     74.16 o 
  -3   6   1     5386.06     4562.89    192.44 o 
  -2   6   1     2361.04     2130.38    110.48 o 
  -1   6   1     3343.10     3713.14    400.46 o 
   0   6   1     7682.02     8734.71    111.63 o 
   1   6   1     3404.89     3460.23     93.94 o 
   2   6   1      216.11      236.43     32.92 o 
   3   6   1      705.34      695.23    164.42 o 
   4   6   1     1244.46     1200.08    168.11 o 
   5   6   1        2.83       14.23      7.99 o 
   6   6   1      250.12      274.65     24.39 o 
   7   6   1       45.44       90.64     47.93 o 
   8   6   1      223.81      319.57     47.14 o 
  -4   7   1     1281.30     1116.06    110.63 o 
  -2   7   1     3219.44     3307.24    169.11 o 
  -1   7   1     2860.47     2838.37    320.30 o 
   0   7   1     2308.06     2576.79     62.00 o 
   1   7   1     8911.60     9774.26    133.49 o 
   2   7   1     4258.48     4301.79     38.36 o 
   5   7   1     4407.40     4001.54    226.82 o 
   6   7   1      845.60     1029.54     73.24 o 
   7   7   1      980.01     1466.83     84.55 o 
   8   7   1      442.97      680.85     97.73 o 
  -4   8   1       14.81       39.01     29.45 o 
  -3   8   1       10.86       32.15     25.80 o 
  -2   8   1       52.01       62.04     29.11 o 
  -1   8   1       98.25       97.34     17.30 o 
   0   8   1     2001.71     2060.70     61.36 o 
   1   8   1     1394.37     1338.13     46.72 o 
   2   8   1     1020.30      970.68     39.94 o 
   3   8   1     1762.58     1729.14    112.50 o 
   4   8   1     1923.81     1633.52    294.98 o 
   5   8   1     1118.75     1117.14     75.81 o 
   6   8   1     1544.10     1639.19     78.14 o 
   7   8   1     1181.48     1558.55     81.98 o 
  -3   9   1     1417.71     1642.24     92.30 o 
  -2   9   1     2876.99     3240.29    103.98 o 
  -1   9   1     1160.48     1193.23     71.30 o 
   0   9   1      878.53      840.36     52.17 o 
   1   9   1     2858.60     3110.05     83.64 o 
   2   9   1      731.80      746.41     15.54 o 
   3   9   1      158.67      163.91     10.09 o 
   4   9   1       55.07       59.48      9.78 o 
   5   9   1      134.73      128.88     14.71 o 
   6   9   1        1.14       30.91     27.77 o 
   7   9   1       12.06       14.95     31.72 o 
  -1  10   1     1199.85     1236.92     58.31 o 
   0  10   1     1020.45     1097.55     48.99 o 
   1  10   1     2320.27     2559.78     74.87 o 
   2  10   1     4111.57     4356.58    110.97 o 
   3  10   1     2149.43     2107.37    156.05 o 
   4  10   1     1572.02     1664.27    159.77 o 
   5  10   1     2016.91     1683.23     68.13 o 
   6  10   1     2006.63     1577.35     82.04 o 
   1  11   1       70.97       51.01     17.90 o 
   2  11   1      861.42      878.98     54.55 o 
   3  11   1      818.34      843.80     50.84 o 
   4  11   1      368.76      429.05     58.98 o 
  -4 -10   2     1683.72     1554.74     83.38 o 
  -3 -10   2     2431.24     2016.38     82.63 o 
  -5  -9   2      102.09       74.77     34.64 o 
  -4  -9   2      197.87      206.62     16.07 o 
  -3  -9   2      764.04      792.61     28.12 o 
  -2  -9   2     1456.70     1399.87    114.14 o 
  -1  -9   2      751.28      743.48     44.02 o 
   0  -9   2     1245.80     1350.22     50.63 o 
   1  -9   2     2752.76     2620.93     80.41 o 
   2  -9   2     1605.08     1438.28     72.36 o 
  -6  -8   2      871.56      896.99     79.45 o 
  -5  -8   2     1285.13     1508.99    140.61 o 
  -4  -8   2     1806.04     1681.54    171.75 o 
  -3  -8   2      135.13      146.89     11.73 o 
  -2  -8   2      105.31      125.29     12.81 o 
  -1  -8   2      479.27      440.35     26.82 o 
   0  -8   2      303.17      301.05     22.05 o 
   1  -8   2      314.72      298.39     16.65 o 
   2  -8   2       20.55       27.10     15.13 o 
   3  -8   2        5.36       26.19     25.26 o 
  -7  -7   2      855.12     1100.55     87.67 o 
  -6  -7   2     1899.18     1861.93    392.56 o 
  -5  -7   2     3766.85     4037.14     91.33 o 
  -4  -7   2     2213.73     2446.12    233.57 o 
  -3  -7   2     3968.98     4090.41     56.54 o 
  -2  -7   2     7947.37     8745.48    247.25 o 
  -1  -7   2     5429.24     5611.25    215.02 o 
   0  -7   2     3457.63     3464.74    131.83 o 
   1  -7   2     4220.27     4324.68    149.10 o 
   2  -7   2     3664.59     3721.61     90.88 o 
   3  -7   2     2712.97     2654.13    125.77 o 
   4  -7   2     1232.15     1308.01     50.00 o 
  -7  -6   2       56.45       88.40     50.25 o 
  -6  -6   2       90.13       82.80     20.22 o 
  -5  -6   2      215.24      206.36     23.30 o 
  -4  -6   2       47.34       48.96      9.45 o 
  -3  -6   2      590.32      559.58     47.39 o 
  -2  -6   2     3147.39     3122.14     69.29 o 
  -1  -6   2     4397.22     4737.64    114.93 o 
   0  -6   2     1565.90     1725.75     21.44 o 
   1  -6   2     4145.59     4075.47     60.58 o 
   2  -6   2     4274.04     4663.69    161.00 o 
   3  -6   2     2345.53     2216.09     83.36 o 
   4  -6   2      515.11      568.22     48.89 o 
   5  -6   2     1562.54     1357.34     52.08 o 
  -7  -5   2     2988.52     3775.60    144.34 o 
  -6  -5   2     2033.00     2153.16     66.06 o 
  -5  -5   2     1189.76     1144.54     90.62 o 
  -4  -5   2     1546.01     1562.69     64.19 o 
  -3  -5   2     5849.81     6772.36    110.62 o 
  -2  -5   2     1998.74     1948.89     60.77 o 
  -1  -5   2      470.43      510.89     32.03 o 
   0  -5   2      887.44      978.73     18.36 o 
   1  -5   2     1100.35     1150.94     29.72 o 
   2  -5   2       48.66       77.95     15.50 o 
   3  -5   2      880.23      897.43     47.96 o 
   4  -5   2      217.32      191.76     15.36 o 
   5  -5   2       40.82       38.40     16.30 o 
   6  -5   2      703.09      821.47    276.66 o 
  -8  -4   2      475.00      670.57    103.24 o 
  -7  -4   2     1282.43     1451.18     84.43 o 
  -6  -4   2     3369.90     3783.26    283.04 o 
  -5  -4   2     4135.15     4382.87    121.59 o 
  -4  -4   2     3471.54     3291.48     92.76 o 
  -3  -4   2     7317.23     7857.52    115.48 o 
  -2  -4   2    13309.38    14022.34    137.82 o 
  -1  -4   2     4606.46     4640.52     38.78 o 
   0  -4   2     4422.19     4242.73     61.17 o 
   1  -4   2    14925.72    15819.45    308.36 o 
   2  -4   2     8660.07     9689.51    124.69 o 
   3  -4   2     3586.09     3775.07    177.20 o 
   4  -4   2     1913.46     1677.60     35.07 o 
   5  -4   2     2556.08     3409.41    116.79 o 
   6  -4   2      487.03      555.19    212.26 o 
  -8  -3   2       11.94       18.43     15.49 o 
  -7  -3   2       52.95       40.06     16.92 o 
  -6  -3   2       76.75       50.08     20.87 o 
  -5  -3   2       63.62       62.59     15.50 o 
  -4  -3   2     1407.47     1316.10     28.13 o 
  -3  -3   2     1469.48     1469.66     57.15 o 
  -2  -3   2     3910.86     4170.95     93.67 o 
  -1  -3   2     5091.75     5430.98     76.65 o 
   0  -3   2    13681.64    15184.99    131.49 o 
   1  -3   2     8598.06     9543.52    171.24 o 
   2  -3   2     6879.05     6945.33    137.88 o 
   3  -3   2     4225.87     4195.27    312.11 o 
   4  -3   2     4275.50     3793.14    563.23 o 
   5  -3   2     3761.65     3315.87     95.99 o 
   6  -3   2     2251.15     1838.30     73.97 o 
   7  -3   2      839.75      793.80     78.16 o 
  -8  -2   2     1235.30     1332.13     69.52 o 
  -7  -2   2      779.03      998.11     75.26 o 
  -6  -2   2     3125.51     3339.92     88.30 o 
  -5  -2   2     5595.50     5204.82     87.22 o 
  -4  -2   2     2550.05     2127.45     63.64 o 
  -3  -2   2     1489.16     1320.98     76.74 o 
  -2  -2   2     9567.02     9275.68     88.48 o 
   0  -2   2      934.93      913.27     45.45 o 
   1  -2   2      179.03      152.94      7.81 o 
   2  -2   2     2541.99     2604.16     71.60 o 
   3  -2   2      161.30      192.12     17.66 o 
   4  -2   2      979.77      874.12     67.05 o 
   5  -2   2      415.67      507.88     63.57 o 
   6  -2   2      419.99      353.25     75.92 o 
   7  -2   2      513.91      547.91     41.88 o 
  -7  -1   2      551.94      755.52    134.68 o 
  -6  -1   2     2507.57     2760.50     70.49 o 
  -5  -1   2     7092.23     6801.76    154.25 o 
  -4  -1   2     5989.60     6114.08    114.97 o 
  -3  -1   2     3933.27     3895.82    296.86 o 
  -2  -1   2    27267.76    23848.70    764.55 o 
  -1  -1   2    29565.97    26920.45    835.87 o 
   0  -1   2    15878.79    17322.87    160.69 o 
   1  -1   2     4360.87     3307.37     36.80 o 
   2  -1   2    23078.90    22173.58   1319.52 o 
   3  -1   2    11328.79    10644.92    132.94 o 
   4  -1   2     1682.66     1903.18    105.03 o 
   5  -1   2     2103.28     2416.48    114.76 o 
   6  -1   2     4106.73     3596.05    105.55 o 
   7  -1   2      815.51      936.97     85.11 o 
  -7   0   2        5.09        3.33     11.42 o 
  -6   0   2      130.32      138.22     24.55 o 
  -5   0   2       99.38       87.45     22.74 o 
  -4   0   2      335.28      299.72     37.07 o 
  -3   0   2      206.04      211.05     12.92 o 
  -2   0   2     1803.98     1631.29     59.46 o 
  -1   0   2    10740.25    11766.81    166.98 o 
   1   0   2    20394.80    22633.38    885.07 o 
   2   0   2    21537.95    22762.30   1026.10 o 
   3   0   2    13899.47    13069.32    901.58 o 
   4   0   2     5126.65     3755.26     84.58 o 
   5   0   2     3410.14     3272.42     95.09 o 
   6   0   2     3610.16     3701.99    430.05 o 
   7   0   2     2971.88     3777.88    343.67 o 
   8   0   2     1014.82     1288.62     61.66 o 
  -7   1   2     3699.89     5842.01    107.97 o 
  -6   1   2     3023.40     5380.68    402.01 o 
  -5   1   2     4049.28     2925.11     63.24 o 
  -4   1   2     4928.91     3009.58     74.17 o 
  -2   1   2     5968.02     6285.80    394.20 o 
  -1   1   2     6448.71     6766.11    123.74 o 
   0   1   2     2096.45     2227.90     25.12 o 
   1   1   2     4677.95     5388.80    170.53 o 
   2   1   2    30351.71    32743.93    693.60 o 
   3   1   2      562.92      714.98     76.98 o 
   4   1   2      391.80      472.60     52.00 o 
   5   1   2        3.56       24.22      9.97 o 
   6   1   2      156.20      180.02     21.50 o 
   7   1   2      747.72      786.16     57.48 o 
   8   1   2      262.15      295.30     33.90 o 
  -7   2   2      769.16     1141.11     95.56 o 
  -6   2   2      197.44      359.49     38.71 o 
  -5   2   2     3013.42     3472.16    116.26 o 
  -4   2   2     6977.91     5027.43    106.69 o 
  -3   2   2    11300.64     9504.03    135.24 o 
  -2   2   2    10887.68     9774.41    300.51 o 
  -1   2   2    14036.25    13658.37    128.21 o 
   0   2   2    27067.71    22959.45    741.17 o 
   1   2   2    24425.34    20564.23   2062.23 o 
   2   2   2     1345.17     1327.10    154.32 o 
   3   2   2     7856.89     8392.51    119.24 o 
   4   2   2     8356.19     7758.08    129.33 o 
   5   2   2     3699.99     3899.88    583.03 o 
   6   2   2     1093.19     1153.55    134.63 o 
   7   2   2     1260.69     1250.65    156.58 o 
   8   2   2      360.54      413.24     30.06 o 
  -6   3   2        5.79       27.58     23.29 o 
  -5   3   2      900.08     1103.58    217.42 o 
  -4   3   2       88.25       66.06     17.54 o 
  -3   3   2     1042.65      848.74    124.10 o 
  -2   3   2       26.14       39.08      9.98 o 
  -1   3   2      117.87      118.40      6.54 o 
   0   3   2    14249.46    15410.71    114.51 o 
   1   3   2    16725.37    18465.63    915.07 o 
   2   3   2     1693.13     1575.87     25.87 o 
   3   3   2     5637.27     4737.18     63.99 o 
   6   3   2     1787.49     2200.62     92.40 o 
   7   3   2     2167.33     3062.11    114.89 o 
   8   3   2     2830.82     3323.81    110.70 o 
  -6   4   2     1597.98     2310.33    490.87 o 
  -5   4   2     4834.68     4292.13    935.83 o 
  -3   4   2     1869.14     1738.80    311.00 o 
  -2   4   2     2841.16     2352.13     51.64 o 
  -1   4   2     7995.28     7564.21     38.10 o 
   0   4   2     1763.46     1534.97     62.06 o 
   1   4   2      307.76      292.84     20.67 o 
   3   4   2     3778.98     3361.17    173.18 o 
   4   4   2      141.02      167.21     55.99 o 
   5   4   2      191.76      191.39     22.28 o 
   6   4   2        3.61       38.31     17.47 o 
   7   4   2        6.63      108.82     63.81 o 
   8   4   2      799.97      872.43     63.98 o 
  -6   5   2     1055.34     1110.47     46.90 o 
  -5   5   2      948.84      870.66     84.40 o 
  -4   5   2     2060.78     2146.90    174.81 o 
  -3   5   2     4123.23     3384.03     75.09 o 
  -2   5   2     8642.87     7661.90    191.74 o 
  -1   5   2     6989.64     6637.77    133.09 o 
   0   5   2    16001.03    17388.00    268.71 o 
   1   5   2    12399.01    13508.00     93.03 o 
   4   5   2     3062.44     2403.97     66.74 o 
   5   5   2     2533.19     2867.41     53.80 o 
   6   5   2     2177.97     2509.75    251.26 o 
   7   5   2     1133.75     1472.63     86.79 o 
   8   5   2      386.36      584.15     61.83 o 
  -5   6   2       10.73       24.68     18.61 o 
  -4   6   2       19.37       19.53      8.88 o 
  -3   6   2        9.88       23.07     24.15 o 
  -2   6   2     1326.66     1204.14     64.70 o 
  -1   6   2      574.12      489.26     25.40 o 
   0   6   2      340.30      328.66     35.61 o 
   1   6   2     2272.64     2472.02     50.91 o 
   2   6   2     4318.00     4417.82    191.60 o 
   3   6   2     2022.11     1970.70    144.33 o 
   4   6   2     4935.44     3629.52    157.55 o 
   5   6   2     5500.14     4684.31    106.53 o 
   6   6   2     3045.13     2966.55     70.48 o 
   7   6   2     1618.30     1947.49     91.05 o 
   8   6   2     1766.04     2580.39    109.09 o 
  -4   7   2     2994.11     2300.78     61.11 o 
  -3   7   2     3192.84     3121.67     75.60 o 
  -2   7   2     1803.85     1731.63    208.61 o 
  -1   7   2     1382.38     1424.69    151.09 o 
   0   7   2     3212.91     3388.04     71.84 o 
   1   7   2      865.00      957.83     51.68 o 
   2   7   2      935.54      911.79     24.40 o 
   3   7   2      295.89      284.07     22.36 o 
   4   7   2      822.80      684.93     76.72 o 
   5   7   2       21.69       20.91     10.49 o 
   6   7   2      177.10      125.32     29.72 o 
   7   7   2       18.30       71.41     47.47 o 
   8   7   2       22.98       70.32     51.10 o 
  -4   8   2      896.71     1014.78     80.51 o 
  -3   8   2     2827.23     3257.73    112.71 o 
  -2   8   2     2473.27     2519.60     87.80 o 
  -1   8   2     2118.72     2104.60    313.63 o 
   0   8   2     8456.89    10244.89    351.86 o 
   1   8   2    11447.98    12681.61    426.74 o 
   2   8   2     3767.32     3836.34     82.65 o 
   3   8   2     1914.78     1976.14     53.75 o 
   4   8   2     4881.74     5042.68    245.12 o 
   5   8   2     4350.53     3737.04    322.98 o 
   6   8   2      933.08      786.50     64.04 o 
   7   8   2      472.23      482.01     53.19 o 
  -3   9   2        1.18       22.50     27.73 o 
  -2   9   2       11.87       21.14     24.17 o 
  -1   9   2       67.67       66.09     22.14 o 
   0   9   2      101.82       67.23     18.14 o 
   1   9   2      745.40      782.41     44.77 o 
   2   9   2      372.67      373.12     32.35 o 
   3   9   2      784.86      762.99     18.61 o 
   4   9   2     1316.13     1215.70     36.13 o 
   5   9   2     1951.22     1829.52     47.91 o 
   6   9   2      464.94      364.46     45.33 o 
   7   9   2      642.82      675.56     63.31 o 
  -1  10   2     1090.64     1062.80     49.44 o 
   0  10   2      672.18      606.70     44.10 o 
   1  10   2     1331.42     1503.59     60.27 o 
   2  10   2     1080.97     1029.24     60.76 o 
   3  10   2       73.78       85.55      5.61 o 
   4  10   2       29.28       35.59      9.55 o 
   5  10   2      117.56       92.25     19.98 o 
   0  11   2      766.48      837.99     54.99 o 
   1  11   2     1860.48     2062.63     71.71 o 
   2  11   2     2520.24     2891.08     84.29 o 
   3  11   2     1648.32     1729.68     58.38 o 
   4  11   2      816.09      877.59     53.56 o 
   5  11   2     1512.14     1970.54     80.63 o 
  -5  -9   3      929.76      938.72     76.13 o 
  -4  -9   3     2198.95     2486.66    107.94 o 
  -3  -9   3     3633.39     3217.19    100.51 o 
  -2  -9   3     1701.34     1730.28     62.09 o 
  -1  -9   3     1957.04     1916.96     70.93 o 
   0  -9   3     2365.40     1799.67     48.70 o 
  -6  -8   3      202.78      200.80     47.82 o 
  -4  -8   3      434.52      420.24     45.91 o 
  -3  -8   3     1351.83     1448.57     43.57 o 
  -2  -8   3     1417.80     1457.85     76.71 o 
  -1  -8   3      376.84      384.95     17.37 o 
   0  -8   3     1530.44     1596.33     30.72 o 
   1  -8   3     2476.60     2426.00     55.86 o 
   2  -8   3     2028.10     1897.93    171.24 o 
   3  -8   3      872.15      965.03     55.90 o 
  -6  -7   3      701.44      687.51     77.51 o 
  -5  -7   3     1179.45     1327.77    235.57 o 
  -4  -7   3     2399.16     2202.65    117.04 o 
  -3  -7   3      865.95      853.12     78.18 o 
  -2  -7   3       27.27       25.09      4.64 o 
  -1  -7   3      378.25      394.06     15.80 o 
   0  -7   3      289.05      302.24     11.54 o 
   1  -7   3      198.71      189.10     10.63 o 
   2  -7   3      476.46      485.49     35.11 o 
   3  -7   3       25.68       29.85      9.63 o 
   4  -7   3       65.25       68.70     14.34 o 
  -7  -6   3     1012.74     1194.22     87.29 o 
  -6  -6   3     1250.44     1708.75    103.01 o 
  -5  -6   3     1063.76     1215.19     88.33 o 
  -4  -6   3     3887.01     3910.57    207.83 o 
  -3  -6   3     4977.11     6518.43    155.05 o 
  -2  -6   3     5171.66     5395.69     64.75 o 
  -1  -6   3     6679.48     6670.85     96.81 o 
   0  -6   3     7167.26     7544.47    157.81 o 
   1  -6   3     3269.54     3336.41     45.46 o 
   2  -6   3     3177.96     3228.76     39.66 o 
   3  -6   3     1088.57     1137.93     72.73 o 
   4  -6   3      906.33      742.57     28.15 o 
   5  -6   3      526.24      623.54    102.39 o 
  -7  -5   3      123.89      150.29     52.03 o 
  -6  -5   3       54.09       75.00     26.67 o 
  -5  -5   3     3850.47     4050.95    600.88 o 
  -4  -5   3      961.08      885.08     59.45 o 
  -3  -5   3      423.19      410.09     20.10 o 
  -2  -5   3     3471.73     3856.10     81.61 o 
  -1  -5   3     5212.70     5553.12     82.17 o 
   0  -5   3     2313.10     2355.55     37.54 o 
   1  -5   3     3674.66     3688.93    161.47 o 
   2  -5   3     5651.53     5946.82     78.58 o 
   3  -5   3     4838.42     5049.02    444.86 o 
   4  -5   3     4175.94     4392.21    630.20 o 
   5  -5   3     2119.18     1918.63     94.78 o 
  -7  -4   3     2303.13     2027.13    386.70 o 
  -6  -4   3     2044.59     1915.61    229.75 o 
  -5  -4   3     1496.75     1579.33    259.48 o 
  -4  -4   3     5003.51     5202.84    322.27 o 
  -3  -4   3     5944.31     5468.55    221.66 o 
  -2  -4   3     1908.63     1815.01     39.15 o 
  -1  -4   3       87.44       97.46      6.45 o 
   0  -4   3     1200.96     1160.50     29.90 o 
   1  -4   3     2100.92     2294.88     22.19 o 
   2  -4   3       34.84       41.26      6.38 o 
   3  -4   3     1335.92     1387.25    148.11 o 
   4  -4   3       28.98       30.36     11.06 o 
   5  -4   3       85.40       69.85     20.99 o 
   6  -4   3      610.49      564.34    129.43 o 
  -7  -3   3     1036.99     1302.48    164.68 o 
  -6  -3   3     2778.93     2837.67    400.31 o 
  -5  -3   3     4206.27     4060.73    342.11 o 
  -4  -3   3     2660.67     2589.02    129.72 o 
  -3  -3   3    11063.78    10732.60    138.92 o 
   0  -3   3     7565.51     8392.51    263.83 o 
   2  -3   3     6681.81     6923.20    188.30 o 
   3  -3   3     2946.89     2922.10     58.25 o 
   4  -3   3     3134.47     3012.31     71.41 o 
   5  -3   3     2790.54     2726.18    158.62 o 
   6  -3   3      613.53      578.30    153.94 o 
   7  -3   3       70.67       73.44     23.08 o 
  -7  -2   3       49.89       47.90     21.30 o 
  -6  -2   3       22.79       31.03     15.74 o 
  -5  -2   3      123.96      114.29     26.83 o 
  -4  -2   3      292.18      261.23     19.36 o 
  -3  -2   3     2369.64     2000.76    146.96 o 
  -2  -2   3     5160.28     4634.88    133.14 o 
  -1  -2   3     4568.90     4808.50    186.02 o 
   0  -2   3     4210.49     4306.81     35.40 o 
   1  -2   3     7809.28     7806.06     69.55 o 
   2  -2   3    11221.96    10268.85    115.75 o 
   3  -2   3     4821.50     4891.53    129.66 o 
   4  -2   3     2843.91     2920.09    171.83 o 
   5  -2   3     6150.28     6683.61    114.38 o 
   6  -2   3     3631.71     2609.36     88.70 o 
   7  -2   3     1045.14      890.21    238.59 o 
  -7  -1   3      843.82     1239.71    182.81 o 
  -6  -1   3     2374.89     2440.09    100.01 o 
  -5  -1   3     3617.25     3057.02     93.27 o 
  -4  -1   3     2497.85     1749.17     70.81 o 
  -3  -1   3     8517.64     8161.41    106.44 o 
  -2  -1   3     7702.27     7013.56    109.37 o 
  -1  -1   3     6246.60     6202.46    328.01 o 
   0  -1   3      958.03     1116.96     20.42 o 
   1  -1   3     2819.82     3279.64     66.84 o 
   2  -1   3       61.78       84.75     19.04 o 
   3  -1   3       10.12       33.10      9.05 o 
   4  -1   3      540.52      568.87     74.52 o 
   5  -1   3      340.99      305.22     26.29 o 
   6  -1   3       88.46       68.94     18.49 o 
   7  -1   3      273.57      281.87     43.23 o 
  -7   0   3      388.52      574.97     45.17 o 
  -6   0   3     2690.27     3292.74    411.80 o 
  -5   0   3     7080.51     5396.65    133.33 o 
  -3   0   3     2265.96     1852.32    165.46 o 
  -2   0   3     7269.52     6829.99     84.34 o 
  -1   0   3    31459.79    30933.19    828.36 o 
   0   0   3     9760.47     8737.54     76.51 o 
   1   0   3     1503.92     1385.85     26.11 o 
   2   0   3    21854.52    24129.66    374.32 o 
   3   0   3    12404.31    12085.08     88.83 o 
   4   0   3     1768.18     1733.61    180.80 o 
   5   0   3     1839.40     1513.13    212.54 o 
   6   0   3     2374.12     1801.14    356.32 o 
   7   0   3      749.82      767.41     48.95 o 
   8   0   3       56.16       75.22     19.25 o 
  -7   1   3      525.01      655.87     47.97 o 
  -6   1   3      561.13      726.01     57.78 o 
  -5   1   3      603.01      491.16    155.21 o 
  -4   1   3      590.58      449.45     87.85 o 
  -3   1   3       20.48       34.98      9.82 o 
  -2   1   3     3087.58     3223.04    224.60 o 
  -1   1   3    12021.21    13358.21    340.50 o 
   0   1   3     8831.07     9685.83     84.23 o 
   1   1   3      971.99      946.46     34.43 o 
   2   1   3    11890.09    13268.98    125.05 o 
   3   1   3    17600.53    19508.76   1593.86 o 
   4   1   3    12265.14    11301.00    136.45 o 
   5   1   3     2914.03     2327.79     77.58 o 
   6   1   3     4631.33     3351.07     99.70 o 
   7   1   3     3453.11     3156.86     94.85 o 
   8   1   3      823.71      893.79     55.14 o 
  -7   2   3      674.86     1092.64     79.31 o 
  -6   2   3     1284.73     1779.09    115.32 o 
  -3   2   3     3770.32     2908.34    261.54 o 
  -2   2   3     6283.83     6773.29    355.06 o 
  -1   2   3     3251.71     3273.71     28.15 o 
   0   2   3     1578.06     1640.36     51.87 o 
   1   2   3     2207.60     2382.57     48.18 o 
   2   2   3      426.84      403.46     14.76 o 
   3   2   3      217.55      245.16     32.84 o 
   4   2   3       67.29       83.18     12.70 o 
   5   2   3       11.92       49.91     22.48 o 
   6   2   3      159.45      158.80     34.86 o 
   7   2   3     1117.15     1098.85     65.19 o 
   8   2   3      568.03      736.92     61.52 o 
  -6   3   3     1365.08     1795.01    213.33 o 
  -4   3   3     6732.45     4936.34    102.60 o 
  -3   3   3     8546.36     7684.28    120.72 o 
  -2   3   3     7276.37     7121.39    309.93 o 
  -1   3   3    22495.48    23751.06    453.91 o 
   0   3   3    23848.44    25509.34    647.82 o 
   1   3   3    10969.66    11668.89    130.50 o 
   2   3   3    12150.20    12618.88    108.03 o 
   4   3   3     7297.39     8230.20    139.31 o 
   5   3   3     4296.66     4808.15    119.24 o 
   7   3   3      947.75      922.71     58.96 o 
   8   3   3      781.23      842.14     63.99 o 
  -6   4   3       70.68       81.16     30.09 o 
  -5   4   3      116.48      100.79     40.37 o 
  -4   4   3       52.58       50.13     22.70 o 
  -3   4   3     1103.09      994.18    105.68 o 
  -2   4   3      202.30      214.02     23.00 o 
  -1   4   3      123.75      106.35     10.65 o 
   0   4   3      970.59      796.60     18.54 o 
   1   4   3     9115.21     9684.01    103.68 o 
   2   4   3     5294.97     5496.37     60.01 o 
   3   4   3     7332.01     7265.58     66.87 o 
   4   4   3     9046.96     8829.86    150.41 o 
   7   4   3     2572.23     2394.07     88.02 o 
   8   4   3     1170.48     1277.20     65.61 o 
  -3   5   3     1123.40      970.68    118.91 o 
  -2   5   3     2898.94     2701.32    125.87 o 
  -1   5   3     8622.59     8689.61    109.51 o 
   0   5   3      713.16      627.99     13.96 o 
   1   5   3      186.68      198.37      7.28 o 
   2   5   3     2058.46     2157.19    220.23 o 
   3   5   3     2780.37     2555.26    228.12 o 
   4   5   3       43.85       78.06     18.11 o 
   5   5   3      778.93      832.03    174.21 o 
   6   5   3      123.56      104.52     22.62 o 
   7   5   3        7.19       10.70     30.86 o 
   8   5   3      664.39      697.06     60.11 o 
  -5   6   3     1831.89     1969.18     92.35 o 
  -3   6   3     3432.59     3763.38     73.37 o 
  -2   6   3     3800.63     3555.96    105.10 o 
  -1   6   3    11094.86     9651.70    625.40 o 
   0   6   3     8802.39     9360.63    570.93 o 
   1   6   3     6331.18     6212.30     56.60 o 
   2   6   3     5598.10     6011.36     81.11 o 
   4   6   3     5810.82     5097.12    100.64 o 
   5   6   3     2146.62     2407.40     75.29 o 
   7   6   3     1637.73     1178.11     80.49 o 
   8   6   3      251.48      280.36     42.14 o 
  -4   7   3      214.03      198.72     84.79 o 
  -3   7   3       10.16       16.94      7.45 o 
  -2   7   3      347.86      311.19     11.76 o 
  -1   7   3      217.08      189.93     16.44 o 
   0   7   3      642.50      634.12     47.88 o 
   1   7   3      655.70      685.18     45.55 o 
   2   7   3     2707.41     2508.79     95.75 o 
   3   7   3     2472.09     2312.46    202.38 o 
   4   7   3     3014.00     2349.28    381.90 o 
   5   7   3     2390.77     1814.58     48.22 o 
   6   7   3     2502.50     1770.86    346.49 o 
   7   7   3     1767.64     1282.23     72.31 o 
   8   7   3     1050.66     1046.64     62.35 o 
  -3   8   3     2077.62     2130.97     86.05 o 
  -2   8   3      874.74      927.66     67.63 o 
  -1   8   3     1305.41     1581.05     74.72 o 
   0   8   3     3086.11     3487.31     94.90 o 
   1   8   3      810.88      767.98     39.13 o 
   2   8   3      463.22      451.34     13.12 o 
   3   8   3      190.02      206.43     14.30 o 
   4   8   3      487.10      437.10     72.62 o 
   5   8   3       11.34       14.92     13.56 o 
   6   8   3       48.28       40.57     11.95 o 
   7   8   3        7.80       28.35     40.95 o 
   8   8   3       82.74       37.58     27.43 o 
  -2   9   3     1528.03     1599.68     71.62 o 
  -1   9   3     1686.31     1962.67     78.50 o 
   0   9   3     3391.78     3763.65    101.50 o 
   1   9   3     4461.49     4624.02    110.28 o 
   2   9   3     5686.41     5968.03     82.02 o 
   3   9   3     2666.72     2840.36     87.93 o 
   4   9   3     3639.70     3642.63     65.14 o 
   5   9   3     2524.58     2092.69    203.07 o 
   6   9   3      765.25      581.15     47.43 o 
   7   9   3      255.70      120.53     25.43 o 
  -1  10   3       50.40       62.37     33.11 o 
   0  10   3       57.11       55.77     22.82 o 
   1  10   3     1021.25      987.81     62.65 o 
   2  10   3      807.93      728.20     51.07 o 
   3  10   3      291.33      281.88     16.82 o 
   4  10   3     1637.65     1652.45    143.63 o 
   5  10   3     1977.67     1792.53     57.42 o 
   6  10   3      856.41      690.98     48.29 o 
   0  11   3      612.21      687.70     91.58 o 
   1  11   3      256.30      276.96     36.15 o 
   2  11   3      348.66      304.84     29.41 o 
   3  11   3      227.41      277.28     36.60 o 
   4  11   3      185.98      191.74     27.48 o 
   5  11   3        2.67       11.70      9.01 o 
  -3  -9   4       32.96       32.41     16.08 o 
  -2  -9   4      306.62      290.62     80.62 o 
  -1  -9   4       43.67       45.17     13.04 o 
  -5  -8   4     1175.89     1578.23    104.41 o 
  -3  -8   4     3698.67     3433.33    593.04 o 
  -2  -8   4     2100.09     2020.53     44.57 o 
  -1  -8   4     1490.42     1508.39     97.20 o 
   0  -8   4     2205.14     2107.15     56.70 o 
   1  -8   4     2424.84     2359.21     61.80 o 
   2  -8   4      810.39      773.02     42.67 o 
  -6  -7   4      422.90      532.20     91.61 o 
  -5  -7   4       10.79       20.99     26.46 o 
  -4  -7   4      254.51      260.53     40.84 o 
  -3  -7   4     1648.89     1634.78    143.08 o 
  -1  -7   4     2042.39     1811.90     32.46 o 
   0  -7   4     2878.26     2800.71     48.19 o 
   1  -7   4     3703.94     3585.93    195.96 o 
   2  -7   4     2162.99     2286.57    103.71 o 
   3  -7   4     1820.04     2077.78    175.03 o 
  -6  -6   4      706.66      872.87     89.54 o 
  -5  -6   4     1318.16     1429.54     53.30 o 
  -4  -6   4     2023.44     2203.11    144.31 o 
  -3  -6   4     1307.76     1084.74     70.19 o 
  -2  -6   4       23.87       21.39      5.71 o 
  -1  -6   4      686.96      704.63     26.82 o 
   0  -6   4      977.37      913.14     81.95 o 
   1  -6   4       85.23       74.17      8.15 o 
   2  -6   4      561.02      577.63     28.45 o 
   3  -6   4       65.83       64.33      7.74 o 
   4  -6   4       49.69       49.43     16.30 o 
  -7  -5   4     1256.56     1396.65    103.34 o 
  -6  -5   4     1633.41     1930.43    272.95 o 
  -5  -5   4     2197.24     2595.12     69.94 o 
  -4  -5   4     5218.82     5600.13    835.81 o 
  -3  -5   4     3205.83     3001.90     74.80 o 
  -2  -5   4     3418.55     3465.35     65.39 o 
  -1  -5   4     6146.74     6453.81     69.69 o 
   0  -5   4     7986.95     8947.99    200.42 o 
   1  -5   4     4527.69     4616.04     53.98 o 
   2  -5   4     1771.14     1824.74     43.33 o 
   3  -5   4     2980.87     3190.48     86.52 o 
   4  -5   4     1675.29     1695.87     60.42 o 
   5  -5   4       95.27      116.90     21.41 o 
  -7  -4   4       30.94       37.83     24.66 o 
  -6  -4   4       48.25       43.48     26.22 o 
  -5  -4   4      150.22      137.68     21.21 o 
  -4  -4   4      817.47      735.09     84.73 o 
  -3  -4   4     1238.32     1083.26    134.30 o 
  -2  -4   4     3303.20     3048.47    146.38 o 
  -1  -4   4     3597.46     3965.30     44.71 o 
   0  -4   4     4556.56     4890.78     58.56 o 
   1  -4   4     3481.81     3390.84     66.93 o 
   2  -4   4     4654.05     4978.25    125.32 o 
   3  -4   4     4556.28     4567.26    242.59 o 
   4  -4   4     4144.39     3955.61    127.02 o 
   5  -4   4     2341.20     2398.71    146.98 o 
   6  -4   4     2019.40     1773.94    339.36 o 
  -7  -3   4     1641.35     1773.24    134.13 o 
  -6  -3   4     2283.89     2354.06    436.40 o 
  -5  -3   4      781.32      702.59     71.52 o 
  -4  -3   4     3002.14     2379.95     75.21 o 
  -3  -3   4     4691.11     4531.22    134.40 o 
  -2  -3   4     1596.12     1504.73     54.54 o 
  -1  -3   4      215.51      222.43     12.64 o 
   0  -3   4     1003.01     1077.69     37.03 o 
   1  -3   4      111.30       94.72      6.26 o 
   2  -3   4      595.43      629.56     29.28 o 
   3  -3   4      498.06      488.56     44.82 o 
   4  -3   4       29.06       45.76     12.99 o 
   5  -3   4       57.95       74.63     13.18 o 
   6  -3   4      762.27      704.49    144.25 o 
  -7  -2   4     2294.20     2631.56    128.55 o 
  -6  -2   4     3678.98     4323.01    354.06 o 
  -5  -2   4     1981.66     1877.03    144.66 o 
  -4  -2   4     2543.39     2259.14     59.10 o 
  -3  -2   4     8513.68     7828.05    256.08 o 
  -2  -2   4    16418.15    16415.40    320.86 o 
  -1  -2   4     6716.29     7007.72     54.95 o 
   0  -2   4     9142.49     9920.07     69.52 o 
   1  -2   4    20123.40    22695.82    485.56 o 
   2  -2   4    13529.73    14126.81    730.86 o 
   3  -2   4     2248.24     2396.92     88.96 o 
   4  -2   4     2721.78     2672.08     66.19 o 
   5  -2   4     2728.66     2669.15    190.35 o 
   6  -2   4      655.06      563.22     96.34 o 
   7  -2   4       16.57       41.26     14.03 o 
  -6  -1   4       11.48      123.82     75.98 o 
  -5  -1   4      258.54      241.25     41.22 o 
  -4  -1   4      244.57      231.07     46.03 o 
  -3  -1   4     1850.46     1739.50    102.99 o 
  -2  -1   4     3662.58     3446.92    123.93 o 
  -1  -1   4     8034.99     8430.32    114.10 o 
   0  -1   4     3227.90     3249.30     34.85 o 
   1  -1   4    11505.32    12070.70    303.73 o 
   2  -1   4     8707.30     9391.26    256.31 o 
   3  -1   4     6342.86     6433.88     75.38 o 
   4  -1   4     2937.92     3110.70    207.81 o 
   5  -1   4     4937.94     5138.74    702.24 o 
   6  -1   4     3779.67     3064.40    381.66 o 
   7  -1   4     1302.04     1001.64    304.33 o 
  -7   0   4     1407.76     2147.63    226.20 o 
  -6   0   4     1747.45     2833.16    602.86 o 
  -4   0   4     2836.37     1953.68     42.59 o 
  -3   0   4     3348.19     2998.04     97.11 o 
  -2   0   4     2902.19     2806.05    163.58 o 
  -1   0   4     2133.49     2191.74     59.21 o 
   0   0   4     4125.58     3966.16     49.83 o 
   1   0   4     1101.84     1280.26     21.44 o 
   2   0   4        2.01       27.97      9.21 o 
   3   0   4      177.04      266.71     46.48 o 
   4   0   4       63.49       61.50     11.44 o 
   5   0   4      498.40      454.76     58.25 o 
   6   0   4     1023.40      797.47     42.09 o 
   7   0   4      337.28      295.56     35.94 o 
   8   0   4      101.98       75.88     18.39 o 
  -7   1   4      562.11      722.22     73.79 o 
  -6   1   4     1817.19     2400.20    477.47 o 
  -5   1   4     7394.29     8622.74    651.27 o 
  -4   1   4     6147.14     4184.43     85.36 o 
  -3   1   4     4238.23     3574.90     64.10 o 
  -2   1   4    10926.27    10830.11    112.60 o 
  -1   1   4    22313.85    24177.77   1083.57 o 
   0   1   4    11318.16    12145.69     49.57 o 
   1   1   4    10310.29    12034.10     73.84 o 
   2   1   4     9855.36    10909.99    134.34 o 
   3   1   4    23171.46    28558.62    515.39 o 
   5   1   4     1848.83     2258.31    132.68 o 
   6   1   4     1359.58     1273.52    288.16 o 
   7   1   4      932.30      703.79     65.55 o 
   8   1   4       77.24       89.42     28.53 o 
  -6   2   4      143.15      159.35     29.23 o 
  -5   2   4      252.78      239.25     30.93 o 
  -4   2   4      351.51      259.55     43.86 o 
  -3   2   4       21.95       30.01      9.20 o 
  -2   2   4     1118.49     1127.52     53.67 o 
  -1   2   4    10857.17    10617.86    107.89 o 
   0   2   4     8869.33     9591.44     42.39 o 
   1   2   4     1137.12     1151.75     18.73 o 
   2   2   4    10557.76    11185.38    194.66 o 
   3   2   4    11298.02    12468.78    103.95 o 
   4   2   4      630.67      607.09     42.47 o 
   5   2   4     1307.97     1537.68    208.91 o 
   7   2   4     3032.72     2211.47     84.87 o 
   8   2   4      919.05      840.21     64.28 o 
  -6   3   4     2642.40     3335.81    604.39 o 
  -5   3   4      919.98      727.48    240.56 o 
  -4   3   4      553.39      515.76    122.14 o 
  -3   3   4     5086.56     4137.91     56.71 o 
  -2   3   4     5767.79     5270.69    135.10 o 
  -1   3   4     1157.42     1128.01     14.21 o 
   0   3   4     2125.55     2258.47     46.14 o 
   1   3   4     3158.77     3485.03     30.01 o 
   2   3   4      571.35      616.04     16.71 o 
   3   3   4       34.99       38.19     13.88 o 
   4   3   4     2238.57     2977.27    133.15 o 
   5   3   4        5.21       34.16     24.84 o 
   6   3   4      249.94      344.49     97.45 o 
   7   3   4     1294.25      730.35     49.50 o 
   8   3   4      591.29      550.04     48.03 o 
  -6   4   4      992.42     1609.93    101.01 o 
  -5   4   4     1703.33     1635.65     82.51 o 
  -3   4   4     3751.46     2940.00     78.99 o 
  -2   4   4     7561.58     7323.00    266.45 o 
  -1   4   4     8092.03     7825.58    175.15 o 
   0   4   4    10186.79    10680.10    104.56 o 
   1   4   4     8301.27     9302.30     95.33 o 
   2   4   4    15278.39    16860.18    699.53 o 
   4   4   4     4600.40     4999.75    373.66 o 
   5   4   4     3326.25     3526.62    101.95 o 
   6   4   4     2321.26     1183.91     60.46 o 
   7   4   4      699.28      381.94     40.82 o 
   8   4   4      340.70      251.93     43.42 o 
  -5   5   4      169.07      211.34     74.54 o 
  -4   5   4       35.01       39.84     10.73 o 
  -3   5   4      376.10      373.15     31.28 o 
  -2   5   4      393.96      413.59     55.99 o 
  -1   5   4     1280.98     1212.20     20.97 o 
   0   5   4     4835.77     5093.19    109.34 o 
   1   5   4     7251.27     8026.64    109.04 o 
   2   5   4     3748.86     3840.45    130.30 o 
   3   5   4     5255.92     5447.81    233.44 o 
   4   5   4     6937.57     7189.23    464.84 o 
   5   5   4     3178.48     3064.21     98.71 o 
   6   5   4     2602.54     1627.86     77.18 o 
   7   5   4     1886.61     1097.94     64.96 o 
   8   5   4     1568.00     1405.47     73.05 o 
  -5   6   4     2219.63     2562.50    612.03 o 
  -4   6   4     2553.35     2658.62    104.92 o 
  -3   6   4      386.32      399.05     48.71 o 
  -2   6   4     1736.56     1599.24     50.59 o 
  -1   6   4     3860.56     3793.86    178.04 o 
   0   6   4     2541.21     2515.35     51.16 o 
   1   6   4       31.93       39.33      5.33 o 
   2   6   4     2069.13     2254.44     49.46 o 
   3   6   4     1924.80     1831.21    198.52 o 
   4   6   4       14.35       24.13     11.04 o 
   5   6   4      633.22      609.86     90.87 o 
   6   6   4      211.38      250.66    107.49 o 
   7   6   4      106.49       39.08     21.90 o 
   8   6   4      357.46      293.16     38.87 o 
  -4   7   4     1869.64     1990.84     66.53 o 
  -3   7   4     2222.52     1847.33    124.66 o 
  -2   7   4     3443.55     3143.98     97.45 o 
  -1   7   4     7477.56     7127.17     96.01 o 
   0   7   4     8765.67     9570.89    146.09 o 
   1   7   4     4890.01     5628.66    404.23 o 
   2   7   4     2974.02     2946.78     61.55 o 
   4   7   4     4064.38     4527.62     69.03 o 
   5   7   4      880.75     1027.90    251.24 o 
   6   7   4     2039.31     1928.85    399.78 o 
   7   7   4     2258.34     1159.94     80.68 o 
   8   7   4      324.70      241.48     39.22 o 
  -3   8   4        3.52       25.52     31.86 o 
  -2   8   4       27.65       66.97     36.95 o 
  -1   8   4      562.15      606.26     51.27 o 
   0   8   4      731.11      733.72     45.81 o 
   1   8   4     1361.89     1354.82     49.24 o 
   2   8   4     2380.12     2352.92     87.80 o 
   3   8   4     4442.06     4617.15     69.50 o 
   4   8   4     1578.46     1483.11     46.45 o 
   5   8   4     1533.94     1503.52     65.97 o 
   6   8   4     1670.85     1214.33     59.90 o 
   7   8   4     1642.61     1116.31     56.61 o 
   8   8   4      949.25      679.88     91.58 o 
  -2   9   4      722.90      667.90     55.05 o 
  -1   9   4      940.65     1062.97     72.13 o 
   0   9   4     1589.87     1783.09     69.39 o 
   1   9   4     1097.71     1085.27     54.44 o 
   2   9   4      663.54      699.02     41.70 o 
   3   9   4     1149.46     1153.81     25.72 o 
   4   9   4       70.26       71.76     11.55 o 
   5   9   4       18.62       25.21     12.92 o 
   6   9   4       72.41       56.03     24.02 o 
   7   9   4        2.65       18.52     23.02 o 
  -1  10   4      827.35      824.70     66.05 o 
   0  10   4     2700.11     2454.96     78.95 o 
   1  10   4     3690.51     4032.81    115.99 o 
   2  10   4     1400.10     1299.63     52.91 o 
   3  10   4     1343.93     1382.63     59.34 o 
   4  10   4     1906.88     2110.75     65.83 o 
   5  10   4     1598.54     1477.26     49.39 o 
   6  10   4      441.02      369.45     35.36 o 
   0  11   4      287.07      249.21     39.72 o 
   1  11   4      785.83      787.14     59.87 o 
   2  11   4      697.70      592.55     43.68 o 
   3  11   4      196.46      218.11     34.63 o 
   4  11   4      796.63      919.17     57.11 o 
   5  11   4     1642.31     2156.82     79.26 o 
  -4  -8   5      130.90      123.05     51.46 o 
  -3  -8   5       72.26       75.38     34.22 o 
  -2  -8   5      537.53      542.08     39.32 o 
  -1  -8   5      232.88      211.17     49.29 o 
   0  -8   5       84.33       95.86     18.95 o 
   1  -8   5       21.72       14.14      8.57 o 
  -5  -7   5     1579.62     1773.51     94.47 o 
  -4  -7   5     1985.39     2206.26    104.21 o 
  -3  -7   5     3047.99     3107.28     91.95 o 
  -2  -7   5     3673.51     3569.29    301.65 o 
  -1  -7   5     2378.88     2214.10     58.59 o 
   0  -7   5     1943.83     1881.67    102.90 o 
   1  -7   5     1023.68     1066.42     41.56 o 
   2  -7   5     1240.93     1288.72     45.77 o 
   3  -7   5      535.28      564.80     70.85 o 
  -6  -6   5      150.29      214.78     54.93 o 
  -5  -6   5      160.72      137.48     29.76 o 
  -4  -6   5      239.22      140.66     66.95 o 
  -3  -6   5     1810.02     1745.02    157.93 o 
  -2  -6   5     1528.20     1579.73    139.32 o 
  -1  -6   5     1320.05     1347.23     37.84 o 
   0  -6   5     3146.74     3239.67     55.97 o 
   1  -6   5     4828.63     5213.00     81.09 o 
   2  -6   5     2831.65     2837.35    135.84 o 
   4  -6   5     1997.45     1894.88    223.63 o 
  -6  -5   5      394.31      383.96     49.66 o 
  -5  -5   5     1510.57      832.75     56.16 o 
  -4  -5   5     1039.03      592.10     34.51 o 
  -3  -5   5       29.07       32.78     12.70 o 
  -2  -5   5       34.69       25.99      9.25 o 
  -1  -5   5     1127.57     1220.41     29.80 o 
   0  -5   5      468.61      508.92     25.27 o 
   1  -5   5      125.47      111.86     11.25 o 
   2  -5   5      164.85      162.72      9.22 o 
   3  -5   5       27.81       28.33      8.90 o 
   4  -5   5       70.91       68.15     11.64 o 
   5  -5   5     1383.64     1262.77     49.46 o 
  -6  -4   5     1370.04     1158.30    147.02 o 
  -5  -4   5     1955.65     1143.18     69.93 o 
  -3  -4   5    14088.88    12959.00   1004.01 o 
  -2  -4   5     5606.15     5570.24     64.65 o 
  -1  -4   5     4966.90     5360.84    101.00 o 
   0  -4   5     9252.67     9945.49    323.90 o 
   1  -4   5     5512.53     6106.50     67.66 o 
   2  -4   5     1331.17     1312.72     51.94 o 
   3  -4   5     2910.17     2905.57    270.66 o 
   4  -4   5     2259.70     2207.34     48.59 o 
   5  -4   5      604.86      502.31     38.63 o 
   6  -4   5      221.30      213.97     27.05 o 
  -6  -3   5       28.72       57.86     18.60 o 
  -5  -3   5       70.92       79.89     14.95 o 
  -4  -3   5     1156.41      774.26    100.84 o 
  -3  -3   5      814.53      745.23     29.16 o 
  -2  -3   5      842.13      828.32     29.77 o 
  -1  -3   5     2095.86     2254.79     48.77 o 
   0  -3   5     6363.71     7062.23    174.03 o 
   1  -3   5     5133.28     5636.49    130.16 o 
   2  -3   5     3817.43     4180.46    111.30 o 
   3  -3   5     3081.29     2889.48     90.27 o 
   4  -3   5     4449.23     4152.97    461.66 o 
   5  -3   5     3458.17     3141.66    184.03 o 
   6  -3   5      846.43      739.74     82.56 o 
  -7  -2   5     1867.02     2106.06     80.05 o 
  -6  -2   5     2270.42     2592.66    423.83 o 
  -5  -2   5      731.34      568.06    105.13 o 
  -4  -2   5     1150.71      964.66    220.62 o 
  -3  -2   5     4536.98     4337.50    162.98 o 
  -2  -2   5      974.51      941.02     27.09 o 
  -1  -2   5      303.76      323.80     10.74 o 
   0  -2   5       74.03       86.27     12.07 o 
   1  -2   5      534.85      547.12     13.62 o 
   2  -2   5       59.72       60.03     10.27 o 
   3  -2   5      701.25      691.11     30.14 o 
   4  -2   5      720.40      771.59     46.08 o 
   5  -2   5      173.88      179.55     21.90 o 
   6  -2   5      449.66      375.90     34.39 o 
   7  -2   5      567.95      398.44     52.69 o 
  -7  -1   5      863.46     1051.80     80.84 o 
  -6  -1   5     3002.95     4611.18    106.74 o 
  -4  -1   5     2876.23     2237.86     49.19 o 
  -3  -1   5     9063.77     7895.43    117.34 o 
  -2  -1   5    15329.80    14432.31    224.17 o 
  -1  -1   5     6618.86     6941.90    100.84 o 
   0  -1   5     9166.55     9302.20    258.77 o 
   1  -1   5    14773.04    16799.37    107.25 o 
   2  -1   5    10585.06    12933.91    782.31 o 
   3  -1   5     1362.12     1479.53     55.76 o 
   4  -1   5     2867.32     2985.63    150.03 o 
   5  -1   5     2773.28     3076.91    391.85 o 
   6  -1   5      453.59      419.86     39.07 o 
   7  -1   5      139.58      129.11     21.41 o 
  -6   0   5       35.46       78.11     30.11 o 
  -5   0   5      397.89      403.17     31.81 o 
  -4   0   5      117.46      123.78     20.90 o 
  -3   0   5     2180.47     2062.53     92.77 o 
  -2   0   5     5891.63     5634.78    150.34 o 
  -1   0   5      372.59      308.40      9.19 o 
   0   0   5     1298.12     1153.75     51.35 o 
   1   0   5     9332.64    10304.97     72.21 o 
   2   0   5    10905.54    12334.52    330.30 o 
   3   0   5     2975.33     3071.06     48.36 o 
   4   0   5     4941.28     5809.20    276.22 o 
   5   0   5     6706.17     8007.91    154.30 o 
   6   0   5     3983.15     3581.55    108.60 o 
   7   0   5      876.16      583.80     56.39 o 
  -6   1   5     1388.71     1884.77    132.42 o 
  -5   1   5     1992.63     1997.90     59.31 o 
  -4   1   5     3611.79     2759.53    269.16 o 
  -3   1   5     3440.48     3102.40    159.22 o 
  -2   1   5     3369.34     3133.61     55.10 o 
  -1   1   5      238.46      217.80     12.61 o 
   0   1   5      279.67      252.55     11.80 o 
   1   1   5      545.53      609.27     18.26 o 
   2   1   5       94.30      130.27     15.68 o 
   3   1   5     1615.36     1947.64     30.23 o 
   4   1   5       80.62      113.82     13.42 o 
   5   1   5      846.60     1094.17    129.13 o 
   6   1   5     1803.26     1445.90     70.73 o 
   7   1   5      444.21      299.01     46.85 o 
   8   1   5      198.20      174.08     39.17 o 
  -6   2   5     1394.18     1547.26     58.60 o 
  -5   2   5     2804.45     3178.41    480.00 o 
  -4   2   5     2121.98     1656.65     62.32 o 
  -2   2   5     9420.68     8536.38    104.21 o 
  -1   2   5    12107.23    12033.68    222.82 o 
   0   2   5    13762.78    14874.19    185.05 o 
   1   2   5    11682.00    13210.04    135.79 o 
   2   2   5    10211.12    12009.45    147.62 o 
   3   2   5     6978.42     7813.29    223.87 o 
   4   2   5     4116.26     4781.22    116.04 o 
   5   2   5     3292.26     4562.19    108.97 o 
   6   2   5     2780.94     2162.28     79.29 o 
   7   2   5      786.70      514.82     49.43 o 
   8   2   5      183.55      127.44     33.49 o 
  -6   3   5      211.12      246.09     38.97 o 
  -5   3   5      678.60      762.81     92.86 o 
  -4   3   5     1709.42     1615.66    244.53 o 
  -3   3   5      218.26      199.54     30.01 o 
  -2   3   5      149.95      173.44     18.90 o 
  -1   3   5     6743.44     6927.98     92.86 o 
   0   3   5     7032.00     7292.17     62.44 o 
   1   3   5     2696.18     2868.12     27.85 o 
   2   3   5     5788.53     6149.53     75.22 o 
   3   3   5    13766.82    15042.71    182.17 o 
   4   3   5     5878.57     6735.13     69.78 o 
   5   3   5     3216.68     4044.52    227.88 o 
   6   3   5     2244.42     1911.06     81.21 o 
   7   3   5     3137.72     1846.90     79.49 o 
   8   3   5     1008.46      762.10     60.22 o 
  -5   4   5     1796.77     2127.47     93.20 o 
  -4   4   5      940.26      837.24    171.36 o 
  -3   4   5     5306.75     4426.87     98.69 o 
  -2   4   5     5682.23     5424.22    140.85 o 
  -1   4   5     1888.50     1884.32     22.95 o 
   0   4   5       72.96       93.53      8.99 o 
   1   4   5     7263.96     8269.95    216.89 o 
   2   4   5     2994.83     3478.87     58.10 o 
   3   4   5      859.10      990.71     27.87 o 
   4   4   5      701.56      802.11     57.02 o 
   5   4   5       21.77       28.22     10.57 o 
   6   4   5      164.35      107.18     31.38 o 
   7   4   5      947.35      616.15     57.34 o 
   8   4   5      368.09      277.17     39.57 o 
  -5   5   5     1622.81     2217.23    413.86 o 
  -4   5   5     2450.96     2639.75     99.69 o 
  -3   5   5     4598.80     5278.45    142.74 o 
  -2   5   5     4699.41     4266.90    229.14 o 
  -1   5   5     6368.63     6122.21    122.57 o 
   0   5   5     6596.68     7010.79    111.71 o 
   1   5   5     5958.45     6179.66     44.94 o 
   2   5   5     5769.45     5583.66     50.92 o 
   3   5   5     5213.13     5803.31     60.20 o 
   4   5   5     3507.36     4026.21    254.47 o 
   5   5   5     4636.04     5457.79    332.90 o 
   6   5   5     2144.05     1524.78     66.55 o 
   7   5   5      472.78      243.54     33.43 o 
   8   5   5      105.66       82.95     28.33 o 
  -4   6   5       25.80       24.76      9.84 o 
  -3   6   5      259.75      212.89     63.82 o 
  -2   6   5      688.93      683.35    107.33 o 
  -1   6   5      667.81      695.05     26.90 o 
   0   6   5     3171.40     3128.44     30.09 o 
   1   6   5     2604.78     2618.92     59.92 o 
   2   6   5     5642.75     6167.51     52.73 o 
   3   6   5     3648.00     4142.90    279.47 o 
   4   6   5     3976.27     4289.69    131.12 o 
   5   6   5     3023.06     3166.59     65.09 o 
   6   6   5     2797.62     2341.89     81.97 o 
   7   6   5     1808.56     1065.39     74.07 o 
   8   6   5      747.73      400.49     42.69 o 
  -4   7   5     1380.34     1554.72    109.87 o 
  -3   7   5     1080.36     1137.62    160.13 o 
  -2   7   5     2247.56     1895.97    101.02 o 
  -1   7   5     3175.54     3150.56    160.93 o 
   0   7   5      978.47      997.50     61.96 o 
   1   7   5      349.28      353.29     12.90 o 
   2   7   5      928.81      917.26     26.89 o 
   3   7   5      354.14      403.56     21.94 o 
   4   7   5       40.56       40.04     11.22 o 
   5   7   5      179.68      164.22     19.70 o 
   6   7   5        4.11        0.00     24.49 o 
   7   7   5       67.35       54.50     29.78 o 
   8   7   5      537.50      263.52     49.21 o 
  -3   8   5     1407.97     1629.63     82.61 o 
  -2   8   5     1013.85      851.64     63.58 o 
  -1   8   5     3839.08     3846.55    104.80 o 
   0   8   5     6047.56     6288.03     92.41 o 
   1   8   5     1916.43     1769.14     58.04 o 
   2   8   5     2960.87     2960.11     46.42 o 
   4   8   5     2938.21     2847.64    157.93 o 
   5   8   5      695.45      752.10     34.68 o 
   6   8   5     1030.73      928.85     62.18 o 
   7   8   5     1133.88      883.40     63.12 o 
   8   8   5      382.37      226.64     40.53 o 
  -2   9   5        6.07       75.02     37.77 o 
  -1   9   5      453.21      482.90     49.41 o 
   0   9   5     1316.86     1309.46     60.91 o 
   1   9   5      868.13      900.49     49.10 o 
   2   9   5      501.75      498.47     37.95 o 
   3   9   5     3709.70     3899.54     61.91 o 
   4   9   5     5566.58     6091.43     70.20 o 
   5   9   5     1612.75     1537.61    158.17 o 
   6   9   5      741.65      728.13     52.12 o 
   7   9   5     1850.84     1530.52     67.86 o 
  -1  10   5      593.01      654.44     59.11 o 
   0  10   5      474.86      396.04     37.57 o 
   1  10   5      742.44      736.53     55.93 o 
   2  10   5      255.02      233.65     26.42 o 
   3  10   5       34.90       26.48      5.39 o 
   4  10   5      531.39      592.03     28.27 o 
   5  10   5       28.59       27.55      9.54 o 
   6  10   5       10.50       27.03     29.46 o 
   1  11   5     2758.12     3003.01     95.76 o 
   2  11   5      870.51      828.54     53.39 o 
   3  11   5     1120.44     1233.86     52.98 o 
   4  11   5     1523.84     1762.69     66.08 o 
   5  11   5     1106.05     1514.24     65.55 o 
  -2  -8   6      625.30      521.97    118.66 o 
  -1  -8   6     1994.57     2050.17     79.59 o 
   0  -8   6     1959.51     1787.64     68.26 o 
  -4  -7   6      148.90      115.23     51.80 o 
  -3  -7   6       63.96       56.77     20.31 o 
  -2  -7   6      490.22      497.55     44.79 o 
  -1  -7   6      392.60      364.20     29.47 o 
   0  -7   6      280.89      250.44     45.97 o 
   1  -7   6      223.69      203.87     24.85 o 
   2  -7   6        4.56       14.54     12.72 o 
  -5  -6   6     2144.09     2217.07    120.57 o 
  -4  -6   6     3106.00     3792.75    127.66 o 
  -3  -6   6     1425.70     1501.90     60.35 o 
  -2  -6   6     3032.34     3494.23    100.11 o 
  -1  -6   6     3520.81     3327.53    291.97 o 
   0  -6   6     1759.17     1733.67     38.99 o 
   1  -6   6     1999.63     1946.91     81.32 o 
   2  -6   6     2370.73     2263.88    212.34 o 
   3  -6   6      963.28      949.04     55.15 o 
  -5  -5   6      105.50      139.07     48.00 o 
  -4  -5   6      169.46      204.19     55.98 o 
  -3  -5   6     1441.03     1389.03    118.98 o 
  -2  -5   6     1733.58     1866.32     47.19 o 
  -1  -5   6     1201.39     1268.66     37.97 o 
   0  -5   6     3098.98     3181.13     56.46 o 
   1  -5   6     3459.48     3553.41     82.65 o 
   2  -5   6     2621.56     2485.83    111.08 o 
   3  -5   6     2313.38     2241.89    117.49 o 
   4  -5   6     2277.76     1432.43     59.93 o 
  -6  -4   6      226.45      265.50     63.14 o 
  -5  -4   6     1070.23      553.44    267.11 o 
  -4  -4   6     2263.91     1426.46     45.33 o 
  -3  -4   6      216.44      184.25     13.70 o 
  -2  -4   6       80.85       75.95     11.25 o 
  -1  -4   6       17.41       34.29     17.91 o 
   0  -4   6      180.50      181.13     15.67 o 
   1  -4   6      197.18      198.13     16.16 o 
   2  -4   6      344.29      325.65     14.22 o 
   3  -4   6       34.09       30.05      7.83 o 
   4  -4   6      173.33      125.44     21.58 o 
   5  -4   6      785.65      615.16    128.86 o 
  -6  -3   6     1195.16     1178.50    199.51 o 
  -5  -3   6     1748.54     1340.88    249.25 o 
  -4  -3   6     5033.94     3497.72    360.85 o 
  -3  -3   6     5339.01     4783.65     71.39 o 
  -2  -3   6     3309.89     3311.61     33.06 o 
  -1  -3   6     6856.10     7192.87    301.42 o 
   0  -3   6     9785.01    10495.16    166.54 o 
   1  -3   6     4556.70     5149.43     62.28 o 
   2  -3   6     1347.58     1463.05     27.51 o 
   3  -3   6     2207.78     2090.23    149.06 o 
   4  -3   6     2441.39     2323.72    167.05 o 
   5  -3   6      375.62      348.56     35.54 o 
   6  -3   6      120.41      102.85     18.47 o 
  -6  -2   6      188.66      204.18     41.58 o 
  -5  -2   6      234.09      165.43     49.10 o 
  -4  -2   6      592.67      498.38     99.26 o 
  -3  -2   6     2365.83     2336.55    131.28 o 
  -2  -2   6      765.07      712.21     24.73 o 
  -1  -2   6     2558.71     2677.10     92.78 o 
   0  -2   6     6558.65     7063.65     68.25 o 
   1  -2   6     9980.61    10293.83    358.31 o 
   2  -2   6     3091.57     3268.52     66.09 o 
   3  -2   6     5466.28     6392.29    140.69 o 
   4  -2   6     7090.17     8114.12    146.86 o 
   5  -2   6     2931.61     3334.45    434.35 o 
   6  -2   6      711.33      598.40     48.09 o 
  -6  -1   6     1411.13     1702.05    290.46 o 
  -5  -1   6     2415.96     2467.40     92.60 o 
  -4  -1   6     1788.07     1475.96    224.13 o 
  -3  -1   6     1225.35     1276.10     91.63 o 
  -2  -1   6      385.43      346.09     13.15 o 
  -1  -1   6      504.14      506.57     12.28 o 
   0  -1   6      367.21      412.60     20.57 o 
   1  -1   6       25.23       32.62      4.93 o 
   2  -1   6       61.65       66.22     10.11 o 
   3  -1   6       17.49       37.76     19.26 o 
   4  -1   6      210.65      210.86     16.60 o 
   5  -1   6      610.04      678.81     92.00 o 
   6  -1   6      390.91      341.12     42.36 o 
   7  -1   6      473.32      418.81     43.92 o 
  -6   0   6     2706.00     4520.26    377.80 o 
  -5   0   6     1605.35     1975.19     72.98 o 
  -4   0   6     2376.23     2783.92     96.65 o 
  -3   0   6     7816.01     7115.40    302.90 o 
  -2   0   6    11747.76    11352.19    813.75 o 
  -1   0   6     7230.73     7491.43    159.41 o 
   0   0   6     4972.07     4516.84    138.48 o 
   1   0   6    16904.79    19323.62    435.03 o 
   2   0   6     9034.96    10882.74    113.72 o 
   3   0   6     2939.50     3353.41     69.75 o 
   4   0   6     1566.21     1739.63     93.30 o 
   5   0   6     2516.58     2777.75    236.10 o 
   6   0   6      552.70      538.00     46.42 o 
   7   0   6       49.03       49.92     24.38 o 
  -6   1   6      487.28      517.00     67.29 o 
  -5   1   6       91.68       87.19     22.38 o 
  -4   1   6       34.25       36.21     12.58 o 
  -3   1   6     1044.11      979.09     67.89 o 
  -2   1   6     5908.88     5425.06    129.46 o 
  -1   1   6     2516.71     2556.74     91.70 o 
   0   1   6     2357.49     2406.84     51.57 o 
   1   1   6     7439.34     7909.34    102.70 o 
   2   1   6    10034.53    11553.66    182.20 o 
   3   1   6     2784.11     3196.07     43.22 o 
   4   1   6     3718.03     4381.80    148.46 o 
   5   1   6     6302.61     7069.99   1049.29 o 
   6   1   6     4241.58     4205.60    123.59 o 
   7   1   6      864.47      718.19     59.18 o 
   8   1   6      817.56      628.32     87.74 o 
  -6   2   6     1310.82     1506.22     69.75 o 
  -5   2   6     1159.75     1077.30     57.33 o 
  -4   2   6     3890.52     4139.69     85.52 o 
  -3   2   6     4327.86     3639.99    218.22 o 
  -2   2   6     1675.35     1619.05     93.03 o 
  -1   2   6      446.81      437.91     17.41 o 
   0   2   6     2055.08     2053.18     24.59 o 
   1   2   6      489.03      516.33     21.31 o 
   2   2   6      626.09      716.98     26.19 o 
   3   2   6       57.19       55.33     12.45 o 
   4   2   6       10.22       31.81      9.40 o 
   5   2   6       13.93       46.41     58.11 o 
   6   2   6      536.81      516.46     46.83 o 
   7   2   6      522.65      433.87     44.40 o 
   8   2   6      260.27      215.31     39.33 o 
  -5   3   6     2295.47     2815.98    517.30 o 
  -4   3   6     3090.52     3628.72    122.88 o 
  -3   3   6      891.55      820.41     87.36 o 
  -2   3   6     5167.65     5028.06    229.15 o 
  -1   3   6     7895.91     7647.73    177.47 o 
   0   3   6     9213.84     9755.62    180.00 o 
   1   3   6    10585.75    11797.58     91.44 o 
   2   3   6     9300.77    10914.91    176.08 o 
   3   3   6     3571.88     3812.16     76.91 o 
   4   3   6     5386.77     6086.38     94.32 o 
   5   3   6     1363.00     1633.55    159.91 o 
   6   3   6       50.49       62.12     25.92 o 
   7   3   6      153.32      121.14     31.39 o 
   8   3   6      623.52      414.39     42.87 o 
  -5   4   6       69.96       76.88     36.91 o 
  -4   4   6      138.91      114.04     17.94 o 
  -3   4   6     1363.88     1329.26    160.94 o 
  -2   4   6     1780.41     1618.65     41.51 o 
  -1   4   6     3548.81     3418.23     42.16 o 
   0   4   6     3587.38     3871.46     35.70 o 
   1   4   6     4191.24     4384.10     37.33 o 
   2   4   6     3354.73     3722.92     43.91 o 
   3   4   6     8015.90     8732.74     80.20 o 
   4   4   6     6049.54     6839.11    378.86 o 
   5   4   6     2793.68     3422.46    209.58 o 
   6   4   6     4559.00     4057.55    113.05 o 
   7   4   6     2545.88     1897.10     81.30 o 
   8   4   6     1004.50      614.83     53.40 o 
  -5   5   6     1622.46     1946.25    368.11 o 
  -4   5   6      727.83      621.48    144.06 o 
  -3   5   6     1944.08     2240.43     94.26 o 
  -2   5   6     5930.60     6029.89    363.27 o 
  -1   5   6      346.50      341.11     15.77 o 
   0   5   6       82.01       85.81      8.44 o 
   1   5   6     1314.87     1349.64     31.15 o 
   2   5   6      639.09      649.36     28.60 o 
   3   5   6      450.13      458.12     21.00 o 
   4   5   6       96.06      113.50     18.72 o 
   5   5   6       10.42       22.25     12.66 o 
   6   5   6       93.38       86.74     28.09 o 
   7   5   6     1048.96      790.51     62.19 o 
   8   5   6      391.74      209.42     37.43 o 
  -4   6   6      745.43      976.58     96.51 o 
  -3   6   6     2322.91     2038.15    129.05 o 
  -2   6   6     5066.15     4635.54    238.58 o 
  -1   6   6     5404.40     5199.66     92.06 o 
   0   6   6     2706.21     2792.12     36.88 o 
   1   6   6     7841.38     8426.60    213.94 o 
   2   6   6     9047.75     9985.74     95.49 o 
   3   6   6     5240.24     5891.69     67.23 o 
   4   6   6     1393.15     1623.13    122.38 o 
   5   6   6     3101.59     3419.69     70.74 o 
   6   6   6     2416.07     2173.80     77.11 o 
   7   6   6      164.25      119.08     31.08 o 
   8   6   6       45.45       79.59     41.11 o 
  -3   7   6      131.38      102.14     27.98 o 
  -2   7   6      430.02      449.60     43.92 o 
  -1   7   6     1695.75     1498.82     74.98 o 
   0   7   6     1704.57     1626.77     39.59 o 
   1   7   6     2535.62     2618.53     30.23 o 
   2   7   6     3434.71     3538.84     44.25 o 
   3   7   6     3678.24     4028.97    181.05 o 
   4   7   6     1846.18     1947.24     44.77 o 
   5   7   6     1907.44     2277.87     54.92 o 
   6   7   6     2217.53     2259.70     79.23 o 
   7   7   6     1669.99     1183.93     61.08 o 
   8   7   6     1053.20      665.50     93.12 o 
  -3   8   6      583.51      710.86     99.42 o 
  -2   8   6      816.34      921.33     41.30 o 
  -1   8   6     2173.55     2103.94     77.47 o 
   0   8   6     1185.89     1089.41     24.51 o 
   1   8   6      409.37      370.13     15.68 o 
   2   8   6      436.82      404.63     16.56 o 
   3   8   6      634.20      605.95     37.74 o 
   4   8   6      251.72      241.42     24.72 o 
   5   8   6       46.88       50.96     32.10 o 
   6   8   6       37.63       15.32     24.39 o 
   7   8   6      164.79      150.76     28.55 o 
   8   8   6      139.41      135.39     29.11 o 
  -2   9   6     1283.73     1101.75     63.76 o 
  -1   9   6     2949.26     3129.47    107.24 o 
   0   9   6     3037.94     3308.50    104.93 o 
   1   9   6     1830.88     1723.58     63.59 o 
   2   9   6     1979.05     1806.02     85.71 o 
   3   9   6     3596.72     3696.35     95.67 o 
   4   9   6     3263.92     3521.10    299.14 o 
   5   9   6     1009.67     1052.96     52.29 o 
   6   9   6      350.10      372.13     36.92 o 
   7   9   6      590.40      547.12     46.94 o 
  -1  10   6      212.43      240.82     41.65 o 
   0  10   6     1003.69      929.88     61.99 o 
   1  10   6      630.75      599.58     46.87 o 
   2  10   6      436.32      510.53     43.69 o 
   3  10   6     1402.82     1366.90     64.12 o 
   4  10   6     1591.24     1759.98     40.63 o 
   5  10   6      244.65      251.74     27.86 o 
   6  10   6      935.26      984.09     58.87 o 
   1  11   6      136.26      133.30     24.99 o 
   2  11   6      316.43      270.80     38.57 o 
   3  11   6       86.92       76.66     23.57 o 
   4  11   6       18.48       31.00     31.80 o 
   5  11   6       12.27       28.84     31.68 o 
  -2  -7   7      807.21      799.55     46.14 o 
  -1  -7   7     1890.54     1815.14     61.32 o 
   0  -7   7     1718.03     1718.84     70.02 o 
   1  -7   7     1216.88     1151.53     52.80 o 
  -4  -6   7       85.09       58.76     23.51 o 
  -3  -6   7       91.57       97.43     33.06 o 
  -2  -6   7      283.56      362.65     36.03 o 
  -1  -6   7      275.70      285.20     32.73 o 
   0  -6   7       49.13       42.06     17.47 o 
   1  -6   7      189.45      186.20     26.68 o 
   2  -6   7       19.01       33.31     19.19 o 
   3  -6   7      404.62      381.01     52.06 o 
  -4  -5   7     2274.74     2143.88     94.49 o 
  -3  -5   7     1771.65     1960.21     72.87 o 
  -2  -5   7     2703.02     2681.22     80.47 o 
  -1  -5   7     4028.70     4223.81    111.44 o 
   0  -5   7     1760.83     1807.41     59.27 o 
   1  -5   7     1103.18     1069.42     61.72 o 
   2  -5   7     2246.84     2310.77     69.85 o 
   3  -5   7     1967.95     2105.82     65.36 o 
   4  -5   7      185.41      198.96     22.41 o 
  -5  -4   7      258.47      255.69    105.52 o 
  -4  -4   7      779.92      720.46    142.23 o 
  -3  -4   7      567.45      509.87     23.81 o 
  -2  -4   7     3404.20     3318.41     87.88 o 
  -1  -4   7     5292.22     5474.12     80.88 o 
   0  -4   7     3573.44     3483.77    187.48 o 
   1  -4   7     1713.11     1551.25    136.21 o 
   2  -4   7     3221.77     3365.03     85.89 o 
   3  -4   7     3238.88     3654.54     95.59 o 
   4  -4   7     1683.39     1701.76     60.66 o 
   5  -4   7     1088.98     1110.49     59.74 o 
  -5  -3   7      782.10      636.22    123.32 o 
  -4  -3   7     1564.88     1328.44     98.15 o 
  -3  -3   7      341.07      315.81     32.53 o 
  -2  -3   7      134.72      108.99     23.94 o 
  -1  -3   7     2825.04     2625.96    394.69 o 
   0  -3   7      797.74      846.13     28.11 o 
   1  -3   7      297.93      299.58     20.64 o 
   2  -3   7      218.95      206.83      9.92 o 
   3  -3   7       74.78       66.52     11.08 o 
   4  -3   7      376.08      324.80     29.66 o 
   5  -3   7      465.24      405.58     24.72 o 
  -5  -2   7     2200.80     2228.87    209.10 o 
  -4  -2   7     4825.18     5000.02    141.77 o 
  -3  -2   7     3848.73     3531.88    245.59 o 
  -2  -2   7     3726.24     3355.71    129.29 o 
  -1  -2   7     3149.21     3288.14     92.49 o 
   0  -2   7     7113.14     7694.64     83.66 o 
   1  -2   7     3132.72     3524.34     50.57 o 
   2  -2   7     1513.76     1438.16    170.30 o 
   3  -2   7     1903.20     1844.29    123.25 o 
   4  -2   7     2286.77     2400.63     88.96 o 
   5  -2   7      153.00      154.15     18.52 o 
   6  -2   7       34.26       73.64     24.74 o 
  -6  -1   7        9.66       29.98     18.73 o 
  -5  -1   7        9.70       31.79     15.86 o 
  -4  -1   7      554.13      660.48    120.32 o 
  -3  -1   7     3029.40     2798.57    265.16 o 
  -2  -1   7     1578.58     1462.38     21.25 o 
  -1  -1   7     1386.18     1477.90    102.06 o 
   0  -1   7     6967.31     7473.09     60.55 o 
   1  -1   7     7327.56     7797.67     87.22 o 
   2  -1   7     3334.98     3556.98     51.23 o 
   3  -1   7     3910.64     4212.61    200.92 o 
   4  -1   7     5703.28     5971.91     97.34 o 
   5  -1   7     3769.47     4352.88    233.06 o 
   6  -1   7     1313.68     1298.96     65.92 o 
   7  -1   7      870.91      787.43     84.16 o 
  -6   0   7      732.32      998.31    177.99 o 
  -5   0   7     1052.41     1317.84    165.86 o 
  -4   0   7     1243.06     1164.09    112.37 o 
  -3   0   7      755.94      689.34     61.71 o 
  -2   0   7      619.55      602.19     26.53 o 
  -1   0   7      643.23      662.59     18.64 o 
   0   0   7      711.11      766.33     24.54 o 
   1   0   7       45.77       42.54      9.56 o 
   2   0   7        7.94       15.11      6.97 o 
   3   0   7       42.20       48.41     12.63 o 
   4   0   7      371.63      416.65     46.00 o 
   5   0   7     1371.22     1454.03    104.05 o 
   6   0   7      288.08      311.40     34.18 o 
   7   0   7      318.46      288.29     35.19 o 
  -5   1   7     2323.23     2582.13     68.03 o 
  -4   1   7     1705.78     1915.18    188.49 o 
  -3   1   7     6739.75     7101.91    167.85 o 
  -2   1   7     8331.27     7733.95    269.70 o 
  -1   1   7     8298.01     8537.02    234.88 o 
   0   1   7     5980.92     6346.54     77.18 o 
   1   1   7     4034.73     4077.60     57.15 o 
   2   1   7     4102.89     4446.62     53.46 o 
   3   1   7     3845.60     4378.87    132.58 o 
   4   1   7     1370.56     1532.21     29.59 o 
   5   1   7     1082.86     1355.61    364.81 o 
   6   1   7      806.81      732.87     55.73 o 
   7   1   7      270.07      209.19     36.87 o 
  -5   2   7      320.09      361.16     70.46 o 
  -4   2   7      132.07      134.40     32.52 o 
  -3   2   7      403.98      376.06     44.54 o 
  -2   2   7     3635.04     3469.64    136.86 o 
  -1   2   7     2683.83     2762.74    131.01 o 
   0   2   7     1005.57     1000.66     22.98 o 
   1   2   7     8552.35     9242.70     64.36 o 
   2   2   7    13291.16    15173.18    163.10 o 
   3   2   7     4373.00     4742.11     86.51 o 
   4   2   7     2667.72     3027.96     38.83 o 
   5   2   7     7189.29     7994.98    323.08 o 
   6   2   7     2921.59     2943.10     99.44 o 
   7   2   7     1438.88     1262.64     64.71 o 
   8   2   7     1147.89      836.23     61.01 o 
  -5   3   7      850.02     1040.45    289.77 o 
  -4   3   7     2174.92     2331.39    164.50 o 
  -3   3   7     1993.76     1799.92    125.76 o 
  -2   3   7       48.96       56.30     10.20 o 
  -1   3   7     1766.86     1711.64     56.39 o 
   0   3   7     2732.96     2708.61     57.89 o 
   1   3   7      278.42      299.83     14.64 o 
   2   3   7      456.85      455.27     20.73 o 
   3   3   7       13.18       21.17     17.82 o 
   4   3   7       17.56       34.57     18.80 o 
   5   3   7      378.83      469.05     49.96 o 
   6   3   7     1747.55     1757.97     79.19 o 
   7   3   7      132.62      131.44     31.84 o 
  -5   4   7     1584.67     1903.11    257.36 o 
  -4   4   7     2320.10     2723.20    309.24 o 
  -3   4   7     5041.83     5710.73     86.69 o 
  -2   4   7     8154.50     7133.04    143.71 o 
  -1   4   7     4679.53     4486.21    103.03 o 
   0   4   7     5856.48     5975.48    121.19 o 
   1   4   7     8158.66     9100.39     65.12 o 
   2   4   7     5840.34     6482.93    136.74 o 
   3   4   7     3380.70     3735.08    183.75 o 
   4   4   7     3945.65     4320.11    132.24 o 
   5   4   7     2597.57     2721.42     55.91 o 
   6   4   7      412.14      384.19     37.48 o 
   7   4   7      310.84      245.95     34.83 o 
   8   4   7      134.97      118.17     34.33 o 
  -4   5   7      173.96      227.20     57.70 o 
  -3   5   7      156.31      157.65     30.44 o 
  -2   5   7      977.47      856.46     24.92 o 
  -1   5   7      915.74      791.20     16.85 o 
   0   5   7     2260.26     2180.92     82.04 o 
   1   5   7     2159.23     2113.66     29.43 o 
   2   5   7     4470.10     4782.72     74.01 o 
   3   5   7     2331.28     2335.79     67.87 o 
   4   5   7     2522.15     2830.74    164.03 o 
   5   5   7     3614.36     3733.01    416.52 o 
   6   5   7     3057.33     3423.19    106.89 o 
   7   5   7     1421.04     1276.85     67.44 o 
   8   5   7     1095.34      708.26     68.72 o 
  -4   6   7      394.92      409.77     64.30 o 
  -3   6   7     1432.75     1313.64    135.15 o 
  -2   6   7     2983.28     2795.04    210.33 o 
  -1   6   7      704.76      664.99     32.07 o 
   0   6   7       41.04       35.49      8.00 o 
   1   6   7      293.23      310.96     18.48 o 
   2   6   7      759.59      731.25     28.62 o 
   3   6   7      648.97      690.13     29.95 o 
   4   6   7      797.19      846.86     28.42 o 
   5   6   7       39.69       57.64     16.53 o 
   6   6   7       74.49       71.87     25.08 o 
   7   6   7      415.08      383.40     45.47 o 
   8   6   7      376.52      255.22     46.53 o 
  -3   7   7     1286.71     1413.31    274.00 o 
  -2   7   7     3984.14     3590.14    293.43 o 
  -1   7   7     3881.92     3419.64     48.19 o 
   0   7   7     2656.37     2465.94     55.83 o 
   1   7   7     3335.02     3403.67     45.34 o 
   2   7   7     7093.78     7284.04    151.40 o 
   3   7   7     2893.42     3202.06     47.54 o 
   4   7   7     1440.20     1755.82    140.46 o 
   5   7   7     1764.82     1988.71     49.94 o 
   6   7   7     1706.86     2004.50     78.13 o 
   7   7   7      248.23      282.73     47.15 o 
   8   7   7       66.30       55.55     26.36 o 
  -2   8   7      601.42      446.29     81.26 o 
  -1   8   7      676.57      649.54     74.87 o 
   0   8   7      233.26      282.38     15.77 o 
   1   8   7     1216.69     1254.88     28.53 o 
   2   8   7     3093.29     3118.72     44.38 o 
   3   8   7     2818.68     3105.38    124.82 o 
   4   8   7      759.96      818.61     31.76 o 
   5   8   7     2103.19     2152.45     62.10 o 
   6   8   7     2384.56     2500.99     83.11 o 
   7   8   7     1097.70     1153.89     57.96 o 
  -1   9   7      961.65     1016.05     73.14 o 
   0   9   7      227.25      309.27     57.89 o 
   1   9   7      109.45      110.50     11.12 o 
   2   9   7      229.36      223.13     10.65 o 
   3   9   7       10.84       20.28     10.41 o 
   4   9   7       12.09       27.92     11.79 o 
   5   9   7      257.35      237.71     81.46 o 
   6   9   7      231.30      273.12     34.51 o 
   7   9   7      179.09      211.61     34.27 o 
   0  10   7     2115.04     1835.02     69.47 o 
   1  10   7     1339.46     1289.81     59.72 o 
   2  10   7     1659.52     1467.10     58.29 o 
   3  10   7     2512.86     2633.56    101.62 o 
   4  10   7     1012.04     1135.93     28.18 o 
   5  10   7     1242.28     1494.02    201.75 o 
   6  10   7     1490.15     1554.05     56.04 o 
   1  11   7      449.13      458.16     68.84 o 
   2  11   7      578.97      448.69     61.66 o 
   3  11   7      877.58      873.43     58.60 o 
   4  11   7     1403.97     1547.51     63.21 o 
   5  11   7      701.86      830.94     54.87 o 
  -2  -6   8      848.31      898.36     51.57 o 
  -1  -6   8     1602.77     1643.96     58.86 o 
   0  -6   8     1682.46     1850.08     63.79 o 
   1  -6   8     1176.32     1188.80     55.63 o 
  -3  -5   8      109.15       84.87     19.32 o 
  -2  -5   8      772.01      739.22     49.90 o 
  -1  -5   8        6.10       14.28     18.70 o 
   0  -5   8      183.57      153.42     22.88 o 
   1  -5   8      117.48      106.84     18.43 o 
   2  -5   8       26.74       28.05     19.71 o 
   3  -5   8      149.45      130.56     23.00 o 
  -4  -4   8     1725.42     1688.17     67.45 o 
  -3  -4   8     1448.26     1503.20     63.25 o 
  -2  -4   8     1681.03     1740.86     62.67 o 
  -1  -4   8     4449.98     4588.40    120.00 o 
   0  -4   8     1359.84     1429.27     53.24 o 
   1  -4   8      454.16      435.07     34.66 o 
   2  -4   8     1978.39     2008.85     65.05 o 
   3  -4   8     1594.63     1711.21     59.34 o 
   4  -4   8      112.58      118.19     21.50 o 
  -5  -3   8      669.44      504.89    109.02 o 
  -4  -3   8     1130.75     1024.57    122.72 o 
  -3  -3   8      673.82      566.47     85.88 o 
  -2  -3   8     1111.85     1134.22     54.11 o 
  -1  -3   8     4242.31     4638.97    114.07 o 
   0  -3   8     3754.91     3795.51     95.65 o 
   1  -3   8     3782.46     3790.12     94.08 o 
   2  -3   8     3660.98     3971.14    101.00 o 
   3  -3   8     3939.85     4298.32     75.33 o 
   4  -3   8     2002.63     2084.57     69.93 o 
   5  -3   8      887.65      911.57     56.22 o 
  -5  -2   8      595.06      524.56    103.81 o 
  -4  -2   8      804.73      731.57     64.57 o 
  -3  -2   8      423.60      377.31     35.19 o 
  -2  -2   8      140.45      115.89     23.69 o 
  -1  -2   8      286.09      262.56     15.10 o 
   1  -2   8       40.16       63.37     15.30 o 
   2  -2   8      121.94      103.99     11.22 o 
   3  -2   8      321.86      276.96     34.80 o 
   4  -2   8      552.99      561.59     42.31 o 
   5  -2   8      466.95      458.59     29.00 o 
   6  -2   8      528.01      483.40     69.29 o 
  -5  -1   8     1295.94     1587.46    102.17 o 
  -4  -1   8     5221.55     3662.53   2094.44 o 
  -3  -1   8     5467.59     5670.24     82.67 o 
  -2  -1   8     2299.67     2025.86     33.27 o 
  -1  -1   8     3604.75     3900.41    336.70 o 
   0  -1   8     5320.71     5419.07    166.25 o 
   2  -1   8     1676.34     1736.87     39.63 o 
   3  -1   8     2544.71     2504.68    152.19 o 
   4  -1   8     1916.38     1996.58    152.87 o 
   5  -1   8      670.95      698.62     36.53 o 
   6  -1   8      207.25      217.98     33.01 o 
  -5   0   8       17.94       30.97     12.90 o 
  -4   0   8      591.64      517.59     95.06 o 
  -3   0   8     1096.47     1067.92     95.16 o 
  -2   0   8      812.99      845.35     60.81 o 
   0   0   8     8827.11     8310.82    257.91 o 
   1   0   8     6090.09     6554.28    156.49 o 
   2   0   8     2527.30     2829.52     93.72 o 
   3   0   8     3123.89     3397.17     57.43 o 
   5   0   8     2018.62     2204.01     55.55 o 
   6   0   8      641.60      607.03     50.98 o 
   7   0   8      981.52      882.73     56.62 o 
  -5   1   8     1054.22     1098.24     71.97 o 
  -4   1   8     1454.74     1375.77     45.90 o 
  -3   1   8      151.99      163.44     18.36 o 
  -2   1   8      585.54      577.51     23.47 o 
  -1   1   8     1010.68      963.74     25.53 o 
   0   1   8      298.73      301.12     16.10 o 
   1   1   8      180.43      183.09     13.34 o 
   2   1   8       50.01       57.23      9.53 o 
   3   1   8      189.44      254.39     25.59 o 
   4   1   8      303.96      254.00     27.22 o 
   5   1   8     1285.20     1715.10    436.13 o 
   6   1   8      345.67      390.47     44.85 o 
   7   1   8      229.10      209.08     41.52 o 
  -5   2   8     1303.69     1242.83     67.19 o 
  -4   2   8     3023.75     3216.21    159.32 o 
  -3   2   8     3887.68     3883.03    119.28 o 
  -2   2   8     4417.27     3865.93    205.18 o 
  -1   2   8     5741.63     5684.52    183.15 o 
   0   2   8     6790.99     7168.13     89.52 o 
   1   2   8     4556.80     4923.71     48.16 o 
   2   2   8     4261.75     4686.42     46.81 o 
   3   2   8     2719.48     3009.73     49.43 o 
   4   2   8     1696.41     1960.96     35.02 o 
   5   2   8      339.30      379.69     63.59 o 
   6   2   8      638.09      694.87     54.23 o 
   7   2   8      398.24      345.14     39.26 o 
  -4   3   8       11.45       18.37     14.94 o 
  -3   3   8      736.85      757.33     48.63 o 
  -2   3   8      989.10      925.03     55.83 o 
  -1   3   8     1248.64     1173.85     44.92 o 
   0   3   8     1077.18     1080.06     35.01 o 
   1   3   8     5525.20     5779.26     60.64 o 
   2   3   8     6286.94     6898.02     71.85 o 
   3   3   8     4299.99     4816.85     63.24 o 
   4   3   8     3274.70     3825.17    100.89 o 
   5   3   8     3740.20     4300.72    135.63 o 
   6   3   8     2574.31     2659.96     94.68 o 
   7   3   8      630.61      629.61     50.78 o 
  -4   4   8     1549.54     1465.74     49.08 o 
  -3   4   8     2198.74     2097.14    216.79 o 
  -2   4   8       69.97       59.68      9.56 o 
  -1   4   8      545.55      504.54     17.82 o 
   0   4   8      541.22      555.31     21.31 o 
   1   4   8      556.69      546.49     20.96 o 
   2   4   8      616.88      646.98     23.45 o 
   3   4   8       89.10      108.61     15.19 o 
   4   4   8      132.28      156.19     20.63 o 
   5   4   8      584.24      636.88     31.21 o 
   6   4   8      971.33     1074.81     72.08 o 
   7   4   8      707.86      664.28     59.15 o 
   8   4   8      499.63      371.24     58.80 o 
  -4   5   8     1974.62     2122.17    248.93 o 
  -3   5   8     3709.64     3966.22     91.85 o 
  -2   5   8     2181.93     1960.91     96.04 o 
  -1   5   8     6026.11     5625.31     95.52 o 
   0   5   8     7388.44     7454.38    237.96 o 
   1   5   8     6969.51     7287.95     63.85 o 
   2   5   8     2566.63     2761.35     86.81 o 
   3   5   8     2481.47     2827.57     51.05 o 
   4   5   8     2594.59     3021.30     58.75 o 
   5   5   8     2341.81     2597.58     81.11 o 
   6   5   8      345.60      398.86     43.26 o 
   7   5   8      164.46      204.10     47.75 o 
   8   5   8      568.46      419.20     63.99 o 
  -3   6   8       89.19       90.84     18.37 o 
  -2   6   8      530.27      445.48     27.52 o 
  -1   6   8      987.03      908.90     59.26 o 
   0   6   8     1174.17     1075.42     26.04 o 
   1   6   8     3097.44     3071.43     43.57 o 
   2   6   8     3636.96     3733.97     50.33 o 
   3   6   8     2226.14     2404.11     56.38 o 
   4   6   8     3724.73     4131.54     71.11 o 
   5   6   8     3077.97     3494.68     94.09 o 
   6   6   8     1290.50     1486.80     64.67 o 
   7   6   8      951.93      947.13     66.51 o 
   8   6   8      885.84      659.94     91.45 o 
  -3   7   8      792.14     1072.40    205.80 o 
  -2   7   8      736.73      623.14     33.53 o 
  -1   7   8      402.82      332.53     17.89 o 
   0   7   8       68.24       65.06      9.20 o 
   1   7   8      446.48      413.50     19.74 o 
   2   7   8       29.05       29.47     11.49 o 
   3   7   8        2.87       21.57     10.04 o 
   4   7   8       88.02       92.14     15.20 o 
   5   7   8        9.08       15.04     22.09 o 
   6   7   8      258.86      324.28     39.39 o 
   7   7   8      285.78      325.57     38.81 o 
  -2   8   8     2775.87     3876.67    349.99 o 
  -1   8   8     2564.32     2398.03    110.36 o 
   0   8   8     1594.85     1573.98     44.51 o 
   1   8   8     3425.47     3242.50     65.66 o 
   2   8   8     5153.44     5361.57    111.32 o 
   3   8   8     2084.77     2226.89     37.68 o 
   4   8   8     1142.04     1265.35     80.45 o 
   5   8   8     1148.84     1263.02     46.41 o 
   6   8   8      962.00     1064.19     46.69 o 
   7   8   8      121.61      156.38     38.56 o 
  -1   9   8      987.51     1032.77     69.21 o 
   0   9   8      463.90      439.43     49.21 o 
   1   9   8      326.75      306.21     34.53 o 
   2   9   8     1634.35     1563.50     49.46 o 
   3   9   8     1804.38     1898.33     60.21 o 
   4   9   8      678.72      744.16     29.37 o 
   5   9   8      703.75      753.71     52.77 o 
   6   9   8     2567.41     2850.45     84.03 o 
   7   9   8      835.37      904.69     52.64 o 
   0  10   8      344.25      272.66     45.19 o 
   1  10   8      294.31      271.45     39.17 o 
   2  10   8       10.04        4.23     21.86 o 
   3  10   8        7.58       12.84     22.83 o 
   4  10   8        1.23        8.86     11.63 o 
   5  10   8       16.35       27.09     15.53 o 
   6  10   8        9.38       13.11     16.59 o 
   2  11   8      940.36      906.38     52.77 o 
   3  11   8     1371.87     1413.56     67.34 o 
   4  11   8      858.05      975.73     55.52 o 
  -2  -5   9     1496.84     1390.59     64.21 o 
  -1  -5   9     1313.15     1310.41     56.66 o 
   0  -5   9     1657.29     1754.57     63.01 o 
   1  -5   9     1393.45     1431.92     64.09 o 
   2  -5   9     1520.91     1542.70     66.72 o 
  -3  -4   9      176.45      167.25     24.84 o 
  -2  -4   9      452.83      437.75     42.04 o 
  -1  -4   9       26.42       18.80     14.86 o 
   0  -4   9      133.87      116.59     21.05 o 
   1  -4   9      193.32      192.83     31.31 o 
   2  -4   9       65.61       48.46     16.79 o 
   3  -4   9      236.23      192.20     22.94 o 
  -4  -3   9     1641.27     1628.58     76.15 o 
  -3  -3   9     1012.10     1052.99     50.46 o 
  -2  -3   9     2796.27     2818.67     84.20 o 
  -1  -3   9     2896.68     2999.84     89.87 o 
   0  -3   9     2939.27     2965.31     87.11 o 
   1  -3   9     2005.68     2049.95     68.00 o 
   2  -3   9     1976.80     1867.10     62.76 o 
   3  -3   9      789.81      812.46     51.11 o 
   4  -3   9      164.76      173.23     27.11 o 
  -4  -2   9     1022.82      664.31    133.68 o 
  -3  -2   9      679.92      521.53    102.60 o 
  -2  -2   9      851.12      711.38    115.48 o 
  -1  -2   9     4161.71     4239.39    113.24 o 
   0  -2   9     2704.90     2856.63     81.23 o 
   1  -2   9      401.70      421.32     31.76 o 
   2  -2   9     1617.52     1595.90     73.13 o 
   3  -2   9     5100.13     3976.59     96.29 o 
   4  -2   9     1713.55     1808.61     64.50 o 
   5  -2   9      642.43      655.02     86.97 o 
  -4  -1   9      289.34      388.43    119.94 o 
  -3  -1   9      664.34      517.19    118.08 o 
  -2  -1   9      382.35      330.58     20.92 o 
  -1  -1   9        3.53       12.42      9.30 o 
   0  -1   9        2.03        0.00     17.69 o 
   1  -1   9      119.70      102.13      7.79 o 
   2  -1   9      101.10       96.33      7.64 o 
   3  -1   9      747.34      747.99     67.69 o 
   4  -1   9      802.48      775.19     37.36 o 
   5  -1   9      367.69      349.22     32.00 o 
   6  -1   9      407.72      408.19     62.41 o 
  -4   0   9     2435.37     2544.27    189.92 o 
  -3   0   9     2818.09     2552.18    215.82 o 
  -2   0   9     2300.05     2198.22    171.84 o 
  -1   0   9     4258.06     4568.59    292.15 o 
   0   0   9     4277.59     4694.33    119.21 o 
   1   0   9     3085.90     3276.80     53.05 o 
   2   0   9     1723.61     1884.31     78.12 o 
   3   0   9     1852.71     1909.72     46.47 o 
   4   0   9     1075.92     1380.22    261.35 o 
   5   0   9      639.00      669.25     36.14 o 
   6   0   9      121.37      104.25     25.69 o 
  -4   1   9      930.52      929.95     63.00 o 
  -3   1   9     1804.81     1815.46    199.52 o 
  -2   1   9     1147.31     1037.23     93.12 o 
  -1   1   9     1201.83     1144.09     91.42 o 
   0   1   9     5683.59     5406.95    443.85 o 
   1   1   9     6034.58     6289.31     90.66 o 
   2   1   9     1603.54     1623.62     84.85 o 
   3   1   9     2433.20     2870.85    127.18 o 
   4   1   9     4471.40     5189.54    107.91 o 
   5   1   9     2750.79     2855.95     90.00 o 
   6   1   9      788.22      795.81     60.54 o 
  -4   2   9      601.21      589.20     50.53 o 
  -3   2   9      194.86      219.10     23.44 o 
  -2   2   9      153.67      138.40     23.09 o 
  -1   2   9     1628.36     1597.24     38.64 o 
   0   2   9      185.67      198.81     14.05 o 
   1   2   9       84.84       73.00      9.65 o 
   2   2   9       23.63       47.73     14.84 o 
   3   2   9      101.03      110.17     21.85 o 
   4   2   9     1243.68     1462.76     44.45 o 
   5   2   9      797.18      818.28     43.31 o 
   6   2   9      453.97      573.14     57.48 o 
   7   2   9      232.26      289.23     51.55 o 
  -4   3   9     2531.84     2753.69    128.72 o 
  -3   3   9     2670.26     2656.64    196.13 o 
  -2   3   9     4533.27     4353.16    108.91 o 
  -1   3   9     3016.59     3199.53    141.49 o 
   0   3   9     5086.78     5182.85    306.26 o 
   1   3   9     3410.06     3586.71     49.69 o 
   2   3   9     2290.92     2326.88     37.52 o 
   3   3   9     3799.97     4053.40     98.92 o 
   4   3   9     2672.75     2895.41     80.96 o 
   5   3   9      334.06      383.54     37.42 o 
   6   3   9      337.78      340.94     45.37 o 
   7   3   9      662.05      657.59     53.53 o 
  -4   4   9      117.65      178.67     40.02 o 
  -3   4   9      413.92      445.16     76.05 o 
  -2   4   9     1067.55     1045.27     70.97 o 
  -1   4   9     2138.31     2099.59    154.56 o 
   0   4   9     3593.31     3415.23    133.90 o 
   1   4   9     1550.13     1524.93     28.93 o 
   2   4   9     2620.34     2613.25     40.01 o 
   3   4   9     3824.11     3726.90    331.53 o 
   4   4   9     2955.32     3020.06     80.63 o 
   5   4   9     2197.59     2479.05     80.46 o 
   6   4   9     1922.56     2054.62     78.06 o 
   7   4   9     1040.43     1188.46     68.60 o 
  -3   5   9     1365.89     1393.83     78.40 o 
  -2   5   9      257.78      253.04     40.32 o 
  -1   5   9      130.15      118.17     11.09 o 
   0   5   9     2318.42     2177.51     37.46 o 
   1   5   9       67.38       61.97     11.05 o 
   2   5   9      408.73      399.34     19.92 o 
   3   5   9      156.72      160.14     13.90 o 
   4   5   9       34.68       39.60     32.08 o 
   5   5   9      228.01      240.04     35.13 o 
   6   5   9      672.61      832.59     66.16 o 
   7   5   9      342.90      344.69     40.40 o 
  -3   6   9     2389.18     2276.20    127.41 o 
  -2   6   9     2002.95     1769.69     75.93 o 
  -1   6   9     1603.65     1351.76     28.13 o 
   0   6   9     4082.48     4047.91    152.28 o 
   1   6   9     4162.45     4145.22     75.86 o 
   2   6   9     1424.98     1508.34     35.45 o 
   3   6   9      917.39      926.48     26.77 o 
   4   6   9     2287.63     2275.36     66.99 o 
   5   6   9      942.93     1015.36     68.52 o 
   6   6   9       28.69       36.29     39.53 o 
  -2   7   9      671.08      615.85     35.77 o 
  -1   7   9      409.67      356.11     21.68 o 
   0   7   9      604.34      615.60     43.51 o 
   1   7   9     2708.56     2638.53     46.57 o 
   2   7   9     2306.92     2245.12     60.80 o 
   3   7   9     1958.27     2072.33     36.22 o 
   4   7   9     1819.74     1976.26    131.88 o 
   5   7   9     3780.59     4468.81    122.05 o 
   6   7   9     1728.18     1940.74     72.91 o 
   7   7   9      668.93      744.65     57.75 o 
  -1   8   9      213.69      171.62     49.19 o 
   0   8   9      116.30      100.52     11.13 o 
   1   8   9      181.07      149.91     10.70 o 
   2   8   9       63.14       54.55      9.38 o 
   3   8   9       34.50       30.37      8.35 o 
   4   8   9       76.66       87.89     10.76 o 
   5   8   9       50.85       41.13     18.00 o 
   6   8   9      161.51      209.55     36.44 o 
   7   8   9      199.33      225.51     30.74 o 
   0   9   9     1363.56     1394.05     64.89 o 
   1   9   9     1443.53     1331.81     90.92 o 
   2   9   9     1605.68     1539.95     54.86 o 
   3   9   9     1550.75     1544.77     31.13 o 
   4   9   9      799.10      837.57     31.13 o 
   5   9   9      891.19     1032.17    106.36 o 
   6   9   9      355.16      429.79     40.46 o 
   1  10   9      281.03      223.75     31.57 o 
   2  10   9     1820.80     1668.96     66.85 o 
   3  10   9     1692.79     1545.43     74.74 o 
   4  10   9      506.47      555.54     28.06 o 
   5  10   9      703.09      958.53     98.99 o 
  -1  -4  10     1077.57     1135.24     61.18 o 
   0  -4  10      698.95      681.62     85.86 o 
   1  -4  10     2075.76     2076.92     83.59 o 
  -2  -3  10       38.54       30.02     17.17 o 
  -1  -3  10       32.39       43.32     18.73 o 
   0  -3  10      301.12      303.96     30.40 o 
   1  -3  10       68.05       51.24     24.77 o 
   2  -3  10      395.36      335.44     31.75 o 
   3  -3  10      707.30      691.47     87.07 o 
  -3  -2  10     1361.07     1378.85     66.59 o 
  -2  -2  10     2713.33     2727.55     83.53 o 
  -1  -2  10     2671.38     2831.32     86.58 o 
   0  -2  10     1476.43     1410.34     56.09 o 
   1  -2  10     1047.93     1126.46     67.02 o 
   2  -2  10     2029.08     2053.89     68.70 o 
   3  -2  10     1954.96     1975.44     66.94 o 
   4  -2  10      377.91      381.85     56.16 o 
  -3  -1  10      510.82      561.71     99.87 o 
  -2  -1  10     1043.01      816.91     75.13 o 
  -1  -1  10     3446.21     3103.91    287.91 o 
   0  -1  10     3043.88     3145.73     59.71 o 
   1  -1  10      935.32      880.52     44.40 o 
   2  -1  10     2687.96     2596.21    100.68 o 
   3  -1  10     2893.34     3072.27     56.83 o 
   4  -1  10     1553.50     1620.49     64.51 o 
   5  -1  10      688.71      748.50     97.94 o 
  -3   0  10      256.11      248.90     27.56 o 
  -2   0  10     1046.56      860.53     39.27 o 
  -1   0  10      211.54      180.19     16.64 o 
   0   0  10       96.29       98.48     11.21 o 
   1   0  10       60.79       58.81      9.80 o 
   2   0  10       36.70       39.24      7.55 o 
   3   0  10      662.55      717.05     54.32 o 
   4   0  10      626.27      799.64    114.07 o 
   5   0  10      194.00      211.62     32.93 o 
  -3   1  10     2476.08     2371.24     93.21 o 
  -2   1  10     1950.32     1976.65    136.22 o 
  -1   1  10     1921.16     2011.12     46.92 o 
   0   1  10     2187.53     2326.31     85.67 o 
   1   1  10     2727.92     2762.32     50.81 o 
   2   1  10     3214.11     3507.99     61.25 o 
   3   1  10     1121.16     1272.22     48.96 o 
   4   1  10      578.06      620.54     61.07 o 
   5   1  10      528.31      639.15    128.16 o 
   6   1  10      393.54      353.73     52.37 o 
  -3   2  10     1298.55     1408.94     46.42 o 
  -2   2  10      718.83      612.25     63.48 o 
  -1   2  10     1627.66     1490.33     39.16 o 
   0   2  10     3037.25     2801.64    298.94 o 
   1   2  10     4188.10     4147.38     93.40 o 
   2   2  10     2010.91     2047.60     81.84 o 
   3   2  10     2492.64     2620.87     50.64 o 
   4   2  10     3236.46     3627.48     87.95 o 
   5   2  10     1571.61     1532.33     65.06 o 
   6   2  10      559.27      552.27     45.97 o 
  -3   3  10       37.95       30.00     12.59 o 
  -2   3  10      236.44      227.26     23.96 o 
  -1   3  10     1322.98     1267.89     45.71 o 
   0   3  10        3.94       13.50     11.88 o 
   1   3  10      198.95      201.41     16.17 o 
   2   3  10        2.17       11.90     16.32 o 
   3   3  10       11.38       23.43      9.44 o 
   4   3  10      582.80      597.37     37.11 o 
   5   3  10     1328.18     1471.67     61.90 o 
   6   3  10      319.74      379.50     40.76 o 
  -3   4  10     1781.66     1689.92     54.94 o 
  -2   4  10     1530.10     1576.59     57.98 o 
  -1   4  10     3728.20     3752.58    127.61 o 
   0   4  10     2141.59     2191.93     48.74 o 
   1   4  10      881.84      926.03     32.10 o 
   2   4  10     1204.43     1325.22     40.98 o 
   3   4  10     3373.05     3596.92     65.21 o 
   4   4  10     1340.77     1464.52     66.33 o 
   5   4  10      220.31      265.90     36.31 o 
   6   4  10      305.46      294.01     32.52 o 
   7   4  10      460.12      375.32     57.18 o 
  -2   5  10      757.50      754.72     37.39 o 
  -1   5  10      704.53      723.57     43.13 o 
   0   5  10     3150.80     3189.98    110.70 o 
   1   5  10     5261.61     5382.83     64.79 o 
   2   5  10     3616.99     3986.63     70.35 o 
   3   5  10     1984.96     2022.13    121.75 o 
   4   5  10     3203.65     3617.92     98.57 o 
   5   5  10     1608.28     1756.32     68.43 o 
   6   5  10      920.56     1151.48     65.14 o 
   7   5  10     1263.96     1432.88     79.26 o 
  -2   6  10      246.21      197.00     29.66 o 
  -1   6  10      197.46      188.00     25.30 o 
   0   6  10      143.35      129.94     17.74 o 
   1   6  10      647.46      546.32     43.91 o 
   2   6  10        2.87       27.25     11.23 o 
   4   6  10       37.66       44.05     18.33 o 
   5   6  10      166.74      200.23     31.16 o 
   6   6  10      547.46      596.17     52.64 o 
   7   6  10      191.06      192.46     42.65 o 
  -1   7  10      592.38      534.42     53.74 o 
   0   7  10     2221.29     1913.73    160.84 o 
   1   7  10     2953.78     2762.92     45.93 o 
   2   7  10     1274.41     1232.32     45.50 o 
   3   7  10      730.06      714.76     33.77 o 
   4   7  10     1825.06     1949.15     72.36 o 
   5   7  10      774.69      816.20     55.17 o 
   6   7  10      269.82      252.48     43.56 o 
   0   8  10      926.67      779.12     93.69 o 
   1   8  10     2121.15     1846.91    100.89 o 
   2   8  10     1785.18     1795.20     33.74 o 
   3   8  10      723.01      730.89     43.16 o 
   4   8  10     1717.76     1929.95     45.47 o 
   5   8  10     2207.91     2475.71     78.06 o 
   6   8  10      767.22      906.50     52.68 o 
   1   9  10       19.45       26.33     13.45 o 
   2   9  10        4.62        9.31     10.80 o 
   3   9  10       38.39       41.08     15.72 o 
   4   9  10       10.11       18.40     11.17 o 
   5   9  10      193.55      213.40     22.85 o 
   3  10  10      593.54      580.99     77.53 o 
   4  10  10      322.06      321.64     33.19 o 
  -1  -2  11       17.03        6.44     16.04 o 
   0  -2  11        7.77        5.97     19.14 o 
   1  -2  11      110.05      117.20     22.47 o 
   2  -2  11      119.80      116.28     22.00 o 
   3  -2  11       72.61       70.10     21.70 o 
  -2  -1  11     1803.63     1454.61     67.70 o 
  -1  -1  11     2394.45     2448.43     78.07 o 
   0  -1  11     1064.99     1049.20     46.11 o 
   1  -1  11     1275.90     1223.93     52.05 o 
   2  -1  11      772.81      815.48     52.31 o 
   3  -1  11      230.15      244.40     40.34 o 
   4  -1  11       84.21       82.86     22.04 o 
  -2   0  11     1056.15      964.15     45.22 o 
  -1   0  11     2217.85     2345.09    158.02 o 
   0   0  11     2427.62     2597.49    185.77 o 
   1   0  11     1414.12     1565.90     36.06 o 
   2   0  11     1957.19     1871.13    101.67 o 
   3   0  11     3520.79     3710.41     74.15 o 
   4   0  11     1694.96     1784.17     68.81 o 
  -2   1  11      459.86      432.90     30.79 o 
  -1   1  11        7.78       18.03     11.64 o 
   0   1  11      135.35      142.28     16.73 o 
   1   1  11       49.98       56.32     16.05 o 
   2   1  11       21.46       35.26     11.23 o 
   3   1  11      678.43      652.83     26.30 o 
   4   1  11      801.50      844.18     55.52 o 
   5   1  11      107.96      120.38     33.98 o 
  -2   2  11     2718.28     2706.23    235.34 o 
  -1   2  11     2241.91     2171.44     49.74 o 
   0   2  11     1824.61     1854.45     48.49 o 
   1   2  11     1589.54     1616.55     58.67 o 
   2   2  11     2640.90     2719.91     55.39 o 
   3   2  11     1209.84     1281.84     48.02 o 
   4   2  11      155.67      141.06     32.34 o 
   5   2  11      235.69      238.13     40.76 o 
  -2   3  11      903.94      805.19     44.67 o 
  -1   3  11     1503.65     1390.63     38.49 o 
   0   3  11     2371.91     2208.35    139.69 o 
   1   3  11     2007.24     2035.48     46.47 o 
   2   3  11     1710.37     1806.28     43.15 o 
   3   3  11     1932.08     1952.50     44.71 o 
   4   3  11     2186.03     2243.89     83.53 o 
   5   3  11     2044.82     2208.81     78.47 o 
   6   3  11     1351.11     1555.20     76.20 o 
  -2   4  11      279.91      254.22     27.03 o 
  -1   4  11      573.95      532.33     36.19 o 
   0   4  11      329.14      296.68     18.81 o 
   1   4  11      580.77      583.41     29.93 o 
   2   4  11       10.23       29.13     16.79 o 
   3   4  11       38.39       35.56     12.86 o 
   4   4  11      416.96      503.22     46.67 o 
   5   4  11      634.71      705.48     55.51 o 
   6   4  11      101.47       97.32     23.68 o 
  -2   5  11      965.17      863.57     44.42 o 
  -1   5  11     2780.50     2578.91    182.18 o 
   0   5  11     2081.37     2063.20     48.51 o 
   1   5  11     1558.95     1560.56     41.96 o 
   2   5  11     1520.90     1537.03     76.05 o 
   3   5  11     1193.49     1190.22     49.36 o 
   4   5  11      458.84      462.86     26.55 o 
   5   5  11      177.10      142.52     28.19 o 
   6   5  11      170.98      177.87     29.06 o 
  -1   6  11      703.47      627.37     75.67 o 
   0   6  11     1542.92     1419.70     39.24 o 
   1   6  11     1543.04     1610.15     68.84 o 
   2   6  11      470.57      500.57     27.78 o 
   3   6  11     2567.09     2677.49     56.55 o 
   4   6  11     2828.16     3102.75     62.49 o 
   5   6  11     1038.99     1215.68     59.48 o 
   6   6  11      552.30      610.57     79.88 o 
   0   7  11       65.31       58.86     17.37 o 
   1   7  11       49.70       42.23     11.47 o 
   2   7  11       15.43       21.96     12.87 o 
   3   7  11       50.95       52.33     14.54 o 
   4   7  11      230.80      188.68     19.64 o 
   5   7  11      225.91      268.45     37.92 o 
   6   7  11      293.30      325.76     48.30 o 
   1   8  11     1622.66     1565.61     48.02 o 
   2   8  11      570.16      555.09     28.22 o 
   3   8  11      711.37      733.80     34.13 o 
   4   8  11      966.51      928.71     40.92 o 
   5   8  11      671.08      716.86     64.09 o 
   2   9  11     1247.02     1108.17     50.50 o 
   3   9  11      382.54      383.82     37.70 o 
   4   9  11      934.60     1039.61     37.54 o 
   1  -1  12       91.47       69.11     20.30 o 
   0   0  12     1282.63     1122.06     57.42 o 
   2   0  12      737.01      720.11     49.37 o 
   3   0  12      251.56      254.78     45.95 o 
  -1   1  12     1856.26     1720.05     69.41 o 
   0   1  12     1129.20     1162.84     32.47 o 
   1   1  12      595.23      579.92     85.28 o 
   2   1  12     1621.92     1674.32     53.99 o 
   3   1  12     2931.04     3052.55     73.37 o 
   4   1  12     1268.74     1318.77    105.99 o 
  -1   2  12       17.97        9.91     10.30 o 
   0   2  12      330.58      299.62     21.68 o 
   1   2  12       25.32       36.54     15.18 o 
   2   2  12       43.61       44.40     12.39 o 
   3   2  12      497.43      513.16     26.43 o 
   4   2  12      375.07      386.92     22.68 o 
  -1   3  12     1441.34     1368.93     45.05 o 
   0   3  12      963.43     1009.41     43.07 o 
   1   3  12     1401.61     1490.10     59.93 o 
   2   3  12     1680.78     1715.95     40.97 o 
   3   3  12      810.12      797.73     52.11 o 
   4   3  12      136.41      141.40     17.13 o 
   5   3  12      333.58      340.58     50.97 o 
  -1   4  12     1370.74     1267.50     53.66 o 
   0   4  12     1572.36     1324.03     93.86 o 
   1   4  12      890.20      883.50     38.70 o 
   2   4  12     2189.98     2141.09     47.31 o 
   3   4  12     1643.90     1666.99     48.55 o 
   4   4  12     1111.25     1128.43     39.71 o 
   5   4  12      997.52     1070.89     56.35 o 
   0   5  12       27.39       53.83     14.78 o 
   1   5  12       97.26       80.18     14.43 o 
   2   5  12      209.70      195.39     19.70 o 
   3   5  12      309.42      297.13     20.86 o 
   4   5  12      368.38      372.42     24.29 o 
   5   5  12      284.95      334.95     52.67 o 
   0   6  12     2006.76     1769.68     52.02 o 
   1   6  12      398.87      396.22     26.79 o 
   2   6  12     1321.16     1218.77     34.53 o 
   3   6  12     2948.61     3006.12     61.26 o 
   4   6  12     1237.11     1240.66     36.04 o 
   5   6  12       20.61       38.03     16.88 o 
   1   7  12      783.00      690.92     61.65 o 
   2   7  12      711.80      711.27     62.90 o 
   3   7  12      936.07      982.71     42.06 o 
   4   7  12     1223.92     1237.41     71.18 o 
   3   8  12       46.26       56.55     13.98 o 
   2   3  13        8.21       24.23     12.67 o 
   3   3  13      452.01      489.42     46.45 o 
   2   4  13     1413.59     1319.69     60.36 o 
   3   4  13      376.49      382.37     47.61 o 
   2   5  13      949.99      886.33     34.35 o 
   3   5  13     1964.32     1988.70     57.18 o 
                                                 
